# Supplementary material for: Mechanisms underlying TARP modulation of the GluA1/2-γ8 AMPA receptor
Source: Nat Commun. 2022 Feb 8;13:734. doi: 10.1038/s41467-022-28404-7 (PMC8826358; doi:10.1038/s41467-022-28404-7)
Supplement: Supplementary file 7 — Source Data [file 41467_2022_28404_MOESM7_ESM.xlsx]

## Sheet: Fig. 2d
Herguedas et al.; Source Data Fig. 2d
τrec (ms)
A1/A2_γ8	A1/A2_γ2	A1/A2_γ8 (γ2 β1)	A1/A2_γ8 (γ2 ex2)	A1/A2	A1/A2_γ8 glyco	A1 glyco/A2_γ8
132.8	75.39	69.48	84.52	62.23	115	80.53
84.19	76.57	82.99	133.5	39.75	146.1	97.36
100.5	73.39	78.93	106.1	58.18	109.5	110
81.33	86.98	76.89	94.72	54.33	126.9	80.9
90.96	86.95	88.11	107.2		118	74.01
59.43	62.18	64.11			147.9	127.8
92.7	73.27	83.04			143.3
83.01	48.1	70.56			130.3
114.2	79.91	63.6			154.5
104.8	77.31	76.05			119
87.96					165.5
97.02
95.23
89.06
64.7
104.9
118.8
86.24
75.09

## Sheet: Fig. 4c
Herguedas et al.; Source Data Fig. 4c
Normalised Variance versus Normalised current
Averaged*		Averaged measurements				See for not averaged data below								SDM- standar deviation of the mean
GluA1iWT_g8
	Normalised current	0.0945703	0.206442	0.322005	0.434914	0.547212	0.658168	0.771712	0.883493	1
	Normalised variance	0.278134	0.454702	0.607336	0.686385	0.763484	0.803954	0.89172	0.908303	0.943288
	Normalised varriance SDM	0.0275377	0.0311685	0.0314916	0.0244904	0.0301624	0.024541	0.021884	0.0222465	0.0180089
GluA1iI609A_g8
	Normalised current	0.0770821	0.193552	0.311889	0.424499	0.538228	0.651486	0.764584	0.880137	1
	Normalised variance	0.269092	0.439586	0.602586	0.754808	0.795425	0.872203	0.843878	0.878761	0.875279
	Normalised varriance SDM	0.0254872	0.0356146	0.0338255	0.0496703	0.0570873	0.038884	0.0301555	0.0384517	0.0524669
Box plots Conductance (pS)
Raw data		Individual estimates
		1	2	3	4	5	6	7	8	9	10	11	12	13	14	15	16	17	18		Mean	SDM
	GluA1iWT_g8	31.5085	34.5401	36.7677	53.0678	26.9734	35.6874	47.1213	21.4114	20.3781	18.279	24.2395	34.8121	35.0174	19.6767	22.3268	23.9379	30.293	37.7847		30.7679	2.26725
		1	2	3	4	5	6	7	8	9
	GluA1iI609A_g8	27.6404	41.1637	41.6262	37.4853	37.4376	35.6942	40.5125	53.381	37.2697											39.1345	2.26144
Box plots Popen (peak open probability)
Raw data		Individual estimates
		1	2	3	4	5	6	7	8	9	10	11	12	13	14	15	16	17	18		Mean	SDM
	GluA1iWT_g8	0.563174	0.637873	0.25992	0.435908	0.557111	0.52045	0.493115	0.525414	0.680641	0.70821	0.505646	0.533164	0.723244	0.551968	0.659075	0.625242	0.335968	0.694409		0.556141	0.0295794
		1	2	3	4	5	6	7	8	9
	GluA1iI609A_g8	0.600571	0.681627	0.577831	0.851634	0.587877	0.633533	0.687761	0.412397	0.635462											0.629855	0.038708
Normalised Variance versus Normalised current
Binned and Normalised*		Individual patches
GluA1iWT_g8	Normalised variance	1	0.126635	0.217634	0.329286	0.444126	0.549602	0.662113	0.778779	0.892991	1		Normalised current		0.391355	0.532294	0.59463	0.596998	0.632622	0.74299	0.801953	0.729498	1
		2	0.112184	0.201824	0.318897	0.436148	0.546522	0.657778	0.770144	0.88958	1				0.430857	0.564444	0.757479	0.692859	0.771467	0.991797	0.976267	0.918931	1
		3	0.053085	0.172107	0.297035	0.413205	0.534834	0.643552	0.763037	0.875599	1				0.101771	0.195546	0.314587	0.52234	0.642912	0.676311	0.840161	0.831362	1
		4	0.0822549	0.211038	0.323841	0.433983	0.545323	0.659324	0.768144	0.881473	1				0.103744	0.391048	0.663074	0.565289	0.570479	0.684747	1	0.867133	0.999243
		5	0.100466	0.214439	0.33413	0.442237	0.554983	0.668602	0.777173	0.889262	1				0.293771	0.501544	0.563361	0.639353	0.740333	0.70737	0.779756	1	0.883494
		6	0.0729483	0.197939	0.311733	0.426787	0.538467	0.643644	0.763161	0.872723	1				0.207633	0.441122	0.541397	0.678086	0.570149	0.684443	0.735674	0.713352	1
		7	0.0918639	0.212305	0.326196	0.440362	0.553359	0.664965	0.783243	0.895049	1				0.143104	0.325815	0.426951	0.630932	0.675695	0.844827	0.94174	1	0.799432
		8	0.059948	0.186305	0.304545	0.412307	0.539194	0.650295	0.763167	0.868844	1				0.18504	0.388396	0.54885	0.68786	0.74389	0.781766	0.96779	0.923796	1
		9	0.0882039	0.199645	0.314079	0.431966	0.548382	0.655816	0.766562	0.893276	1				0.261238	0.587317	0.638979	0.740885	1	0.898545	0.93979	0.812036	0.953816
		10	0.0756282	0.192988	0.312221	0.421634	0.53252	0.647859	0.762883	0.875183	1				0.421032	0.585688	0.743395	0.942438	0.952121	0.965536	0.997361	0.895623	1
		11	0.083735	0.186874	0.30461	0.419	0.53159	0.645196	0.760831	0.877037	1				0.251151	0.400458	0.56389	0.598377	0.724647	0.665999	0.978017	1	0.934159
		12	0.0648687	0.177922	0.300831	0.420648	0.538076	0.649893	0.773279	0.87103	1				0.162419	0.26899	0.504464	0.731379	0.719867	0.866141	0.894182	0.803225	1
		13	0.105226	0.213308	0.322161	0.441304	0.541572	0.655508	0.770887	0.885081	1				0.412166	0.6545	0.647934	0.775987	0.965003	0.907249	0.956296	1	0.764823
		14	0.0854395	0.204127	0.320482	0.435226	0.54572	0.65572	0.773784	0.882963	1				0.207598	0.32859	0.615605	0.71357	0.738453	0.708747	0.714998	1	0.894308
		15	0.116882	0.225332	0.339181	0.447111	0.557857	0.663412	0.769506	0.876823	1				0.403662	0.613199	0.774719	0.768665	0.878288	0.76536	0.762611	0.892912	1
		16	0.139515	0.240556	0.34602	0.45786	0.569357	0.681363	0.787947	0.892319	1				0.397403	0.587587	0.766834	0.710007	0.788763	0.879275	0.973652	1	0.924709
		17	0.0975049	0.21275	0.326985	0.436799	0.546212	0.65832	0.77305	0.887481	1				0.203816	0.292544	0.434086	0.530146	0.702903	0.776705	0.877067	0.961593	1
		18	0.145878	0.248865	0.363867	0.467755	0.576247	0.683659	0.785243	0.896157	1				0.42865	0.525562	0.831817	0.829752	0.925112	0.923368	0.91365	1	0.8252
GluA1iI609A_g8	Normalised variance	1	0.0935279	0.219425	0.331199	0.441874	0.55062	0.660335	0.770852	0.884265	1		Normalised current		0.295775	0.564078	0.765508	0.882621	1	0.979393	0.924101	0.996084	0.963694
		2	0.0376651	0.171289	0.293968	0.401507	0.522454	0.642583	0.753397	0.864073	1				0.191078	0.399444	0.589481	0.822976	0.866869	0.774017	0.886744	0.993706	1
		3	0.0716782	0.194151	0.31421	0.421947	0.531495	0.649281	0.77008	0.879535	1				0.145672	0.332982	0.620546	0.712459	0.709249	0.82434	0.902808	0.702309	1
		4	0.0919149	0.209348	0.3245	0.429765	0.541153	0.653699	0.760738	0.86688	1				0.318601	0.51074	0.659249	1	0.992004	0.803933	0.905705	0.667006	0.508147
		5	0.0913891	0.204912	0.324331	0.437951	0.545785	0.659072	0.773774	0.887875	1				0.348127	0.495183	0.463963	0.494632	0.561201	1	0.906505	0.854099	0.766814
		6	0.0641671	0.188609	0.30423	0.420792	0.537894	0.655642	0.766123	0.883837	1				0.199746	0.401804	0.490461	0.639668	0.881513	1	0.784524	0.971501	0.810863
		7	0.0979614	0.208063	0.323681	0.442736	0.547904	0.660102	0.770953	0.879817	1				0.254416	0.264998	0.640993	0.866811	0.959371	1	0.825829	0.870329	0.82799
		8	0.0632457	0.162442	0.285236	0.409766	0.537002	0.645007	0.764293	0.885713	1				0.269457	0.374389	0.475928	0.602589	0.573019	0.673944	0.83907	0.964935	1
		9	0.0821891	0.183726	0.305642	0.414156	0.529744	0.637651	0.751046	0.889235	1				0.398956	0.612657	0.717142	0.771513	0.615602	0.794201	0.619613	0.888881	1

## Sheet: Fig. 5b
Herguedas et al.; Source Data Fig. 5b
	Run4
	Tarp J residue index	GluA1-TM1 residue index	Fraction of time residues interact		Tarp J residue index	GluA1-TM2 residue index	Fraction of time residues interact
	198	515	0		198	568	0
	198	516	0		198	569	0
	198	517	0		198	570	0
	198	518	0		199	568	0
	198	519	0.041702		199	569	0
	198	520	0.000571		199	570	0
	198	521	0		200	568	0
	198	522	0		200	569	0
	198	523	0		200	570	0
	198	524	0		201	568	0
	198	525	0		201	569	0
	198	526	0		201	570	0
	198	527	0		202	568	0
	198	528	0		202	569	0
	198	529	0		202	570	0
	198	530	0		203	568	0
	198	531	0		203	569	0
	198	532	0		203	570	0
	198	533	0		204	568	0
	198	534	0		204	569	0
	198	535	0		204	570	0
	198	536	0		205	568	0
	198	537	0		205	569	0
	198	538	0		205	570	0
	198	539	0		206	568	0
	198	540	0		206	569	0
	198	541	0		206	570	0
	198	542	0		207	568	0
	198	543	0		207	569	0
	198	544	0		207	570	0
	198	545	0		208	568	0
	198	546	0		208	569	0
	198	547	0		208	570	0
	198	548	0		209	568	0
	199	515	0		209	569	0
	199	516	0		209	570	0
	199	517	0		210	568	0
	199	518	0.033419		210	569	0
	199	519	0.392459		210	570	0
	199	520	0.928021		211	568	0
	199	521	0.000286		211	569	0
	199	522	0		211	570	0
	199	523	0		212	568	0
	199	524	0		212	569	0
	199	525	0		212	570	0
	199	526	0		213	568	0
	199	527	0		213	569	0
	199	528	0		213	570	0
	199	529	0		214	568	0
	199	530	0		214	569	0
	199	531	0		214	570	0
	199	532	0		215	568	0
	199	533	0		215	569	0
	199	534	0		215	570	0
	199	535	0		216	568	0
	199	536	0		216	569	0.000286
	199	537	0		216	570	0
	199	538	0		217	568	0
	199	539	0		217	569	0.003999
	199	540	0		217	570	0
	199	541	0		218	568	0
	199	542	0		218	569	0
	199	543	0		218	570	0
	199	544	0		219	568	0
	199	545	0		219	569	0
	199	546	0		219	570	0
	199	547	0		220	568	0
	199	548	0		220	569	1
	200	515	0		220	570	0.003142
	200	516	0		221	568	0
	200	517	0		221	569	0.000857
	200	518	0		221	570	0
	200	519	0.405884		222	568	0
	200	520	0		222	569	0
	200	521	0		222	570	0
	200	522	0		223	568	0
	200	523	0		223	569	0.009426
	200	524	0		223	570	0
	200	525	0		224	568	0.010854
	200	526	0		224	569	0.659526
	200	527	0		224	570	0.05884
	200	528	0		225	568	0
	200	529	0		225	569	0
	200	530	0		225	570	0
	200	531	0		226	568	0
	200	532	0		226	569	0
	200	533	0		226	570	0
	200	534	0		227	568	0.403885
	200	535	0		227	569	0.023136
	200	536	0		227	570	0
	200	537	0		228	568	0
	200	538	0		228	569	0
	200	539	0		228	570	0
	200	540	0
	200	541	0
	200	542	0
	200	543	0
	200	544	0
	200	545	0
	200	546	0
	200	547	0
	200	548	0
	201	515	0
	201	516	0
	201	517	0
	201	518	0.010854
	201	519	0.483576
	201	520	1
	201	521	0.000857
	201	522	0
	201	523	0.348186
	201	524	0
	201	525	0
	201	526	0
	201	527	0
	201	528	0
	201	529	0
	201	530	0
	201	531	0
	201	532	0
	201	533	0
	201	534	0
	201	535	0
	201	536	0
	201	537	0
	201	538	0
	201	539	0
	201	540	0
	201	541	0
	201	542	0
	201	543	0
	201	544	0
	201	545	0
	201	546	0
	201	547	0
	201	548	0
	202	515	0
	202	516	0
	202	517	0
	202	518	0
	202	519	0
	202	520	0
	202	521	0
	202	522	0
	202	523	0
	202	524	0
	202	525	0
	202	526	0
	202	527	0
	202	528	0
	202	529	0
	202	530	0
	202	531	0
	202	532	0
	202	533	0
	202	534	0
	202	535	0
	202	536	0
	202	537	0
	202	538	0
	202	539	0
	202	540	0
	202	541	0
	202	542	0
	202	543	0
	202	544	0
	202	545	0
	202	546	0
	202	547	0
	202	548	0
	203	515	0
	203	516	0
	203	517	0
	203	518	0
	203	519	0
	203	520	0
	203	521	0
	203	522	0
	203	523	0
	203	524	0
	203	525	0
	203	526	0
	203	527	0
	203	528	0
	203	529	0
	203	530	0
	203	531	0
	203	532	0
	203	533	0
	203	534	0
	203	535	0
	203	536	0
	203	537	0
	203	538	0
	203	539	0
	203	540	0
	203	541	0
	203	542	0
	203	543	0
	203	544	0
	203	545	0
	203	546	0
	203	547	0
	203	548	0
	204	515	0
	204	516	0
	204	517	0
	204	518	0
	204	519	0
	204	520	0
	204	521	0
	204	522	0
	204	523	0
	204	524	0
	204	525	0
	204	526	0
	204	527	0
	204	528	0
	204	529	0
	204	530	0
	204	531	0
	204	532	0
	204	533	0
	204	534	0
	204	535	0
	204	536	0
	204	537	0
	204	538	0
	204	539	0
	204	540	0
	204	541	0
	204	542	0
	204	543	0
	204	544	0
	204	545	0
	204	546	0
	204	547	0
	204	548	0
	205	515	0
	205	516	0
	205	517	0
	205	518	0
	205	519	0.175378
	205	520	0.672094
	205	521	0
	205	522	0
	205	523	0.580691
	205	524	0.070837
	205	525	0
	205	526	0
	205	527	0.558698
	205	528	0
	205	529	0
	205	530	0
	205	531	0
	205	532	0
	205	533	0
	205	534	0
	205	535	0
	205	536	0
	205	537	0
	205	538	0
	205	539	0
	205	540	0
	205	541	0
	205	542	0
	205	543	0
	205	544	0
	205	545	0
	205	546	0
	205	547	0
	205	548	0
	206	515	0
	206	516	0
	206	517	0
	206	518	0
	206	519	0.377321
	206	520	0.001999
	206	521	0
	206	522	0
	206	523	0.470723
	206	524	0
	206	525	0
	206	526	0
	206	527	0.222793
	206	528	0
	206	529	0
	206	530	0
	206	531	0
	206	532	0
	206	533	0
	206	534	0
	206	535	0
	206	536	0
	206	537	0
	206	538	0
	206	539	0
	206	540	0
	206	541	0
	206	542	0
	206	543	0
	206	544	0
	206	545	0
	206	546	0
	206	547	0
	206	548	0
	207	515	0
	207	516	0
	207	517	0
	207	518	0
	207	519	0
	207	520	0
	207	521	0
	207	522	0
	207	523	0
	207	524	0
	207	525	0
	207	526	0
	207	527	0
	207	528	0
	207	529	0
	207	530	0
	207	531	0
	207	532	0
	207	533	0
	207	534	0
	207	535	0
	207	536	0
	207	537	0
	207	538	0
	207	539	0
	207	540	0
	207	541	0
	207	542	0
	207	543	0
	207	544	0
	207	545	0
	207	546	0
	207	547	0
	207	548	0
	208	515	0
	208	516	0
	208	517	0
	208	518	0
	208	519	0
	208	520	0
	208	521	0
	208	522	0
	208	523	0.000571
	208	524	0
	208	525	0
	208	526	0
	208	527	0.03399
	208	528	0
	208	529	0
	208	530	0
	208	531	0
	208	532	0
	208	533	0
	208	534	0
	208	535	0
	208	536	0
	208	537	0
	208	538	0
	208	539	0
	208	540	0
	208	541	0
	208	542	0
	208	543	0
	208	544	0
	208	545	0
	208	546	0
	208	547	0
	208	548	0
	209	515	0
	209	516	0
	209	517	0
	209	518	0
	209	519	0
	209	520	0
	209	521	0
	209	522	0
	209	523	0.154813
	209	524	0
	209	525	0
	209	526	0
	209	527	0.874322
	209	528	0
	209	529	0
	209	530	0
	209	531	0
	209	532	0
	209	533	0
	209	534	0
	209	535	0
	209	536	0
	209	537	0
	209	538	0
	209	539	0
	209	540	0
	209	541	0
	209	542	0
	209	543	0
	209	544	0
	209	545	0
	209	546	0
	209	547	0
	209	548	0
	210	515	0
	210	516	0
	210	517	0
	210	518	0
	210	519	0
	210	520	0
	210	521	0
	210	522	0
	210	523	0.002571
	210	524	0
	210	525	0
	210	526	0
	210	527	0.155099
	210	528	0
	210	529	0
	210	530	0
	210	531	0
	210	532	0
	210	533	0
	210	534	0
	210	535	0
	210	536	0
	210	537	0
	210	538	0
	210	539	0
	210	540	0
	210	541	0
	210	542	0
	210	543	0
	210	544	0
	210	545	0
	210	546	0
	210	547	0
	210	548	0
	211	515	0
	211	516	0
	211	517	0
	211	518	0
	211	519	0
	211	520	0
	211	521	0
	211	522	0
	211	523	0
	211	524	0
	211	525	0
	211	526	0
	211	527	0
	211	528	0
	211	529	0
	211	530	0
	211	531	0
	211	532	0
	211	533	0
	211	534	0
	211	535	0
	211	536	0
	211	537	0
	211	538	0
	211	539	0
	211	540	0
	211	541	0
	211	542	0
	211	543	0
	211	544	0
	211	545	0
	211	546	0
	211	547	0
	211	548	0
	212	515	0
	212	516	0
	212	517	0
	212	518	0
	212	519	0
	212	520	0
	212	521	0
	212	522	0
	212	523	0.004856
	212	524	0.099971
	212	525	0
	212	526	0.246501
	212	527	1
	212	528	0.397315
	212	529	0
	212	530	0.500143
	212	531	0.526992
	212	532	0.000286
	212	533	0
	212	534	0.011997
	212	535	0
	212	536	0
	212	537	0
	212	538	0
	212	539	0
	212	540	0
	212	541	0
	212	542	0
	212	543	0
	212	544	0
	212	545	0
	212	546	0
	212	547	0
	212	548	0
	213	515	0
	213	516	0
	213	517	0
	213	518	0
	213	519	0
	213	520	0
	213	521	0
	213	522	0
	213	523	0.17395
	213	524	0
	213	525	0
	213	526	0.639532
	213	527	0.976864
	213	528	0
	213	529	0
	213	530	0.962868
	213	531	0.003142
	213	532	0
	213	533	0
	213	534	0.015139
	213	535	0
	213	536	0
	213	537	0
	213	538	0
	213	539	0
	213	540	0
	213	541	0
	213	542	0
	213	543	0
	213	544	0
	213	545	0
	213	546	0
	213	547	0
	213	548	0
	214	515	0
	214	516	0
	214	517	0
	214	518	0
	214	519	0
	214	520	0
	214	521	0
	214	522	0
	214	523	0
	214	524	0
	214	525	0
	214	526	0
	214	527	0.000571
	214	528	0
	214	529	0
	214	530	0
	214	531	0
	214	532	0
	214	533	0
	214	534	0
	214	535	0
	214	536	0
	214	537	0
	214	538	0
	214	539	0
	214	540	0
	214	541	0
	214	542	0
	214	543	0
	214	544	0
	214	545	0
	214	546	0
	214	547	0
	214	548	0
	215	515	0
	215	516	0
	215	517	0
	215	518	0
	215	519	0
	215	520	0
	215	521	0
	215	522	0
	215	523	0
	215	524	0
	215	525	0
	215	526	0
	215	527	0
	215	528	0
	215	529	0
	215	530	0
	215	531	0
	215	532	0
	215	533	0
	215	534	0.018566
	215	535	0
	215	536	0
	215	537	0
	215	538	0
	215	539	0
	215	540	0
	215	541	0
	215	542	0
	215	543	0
	215	544	0
	215	545	0
	215	546	0
	215	547	0
	215	548	0
	216	515	0
	216	516	0
	216	517	0
	216	518	0
	216	519	0
	216	520	0
	216	521	0
	216	522	0
	216	523	0
	216	524	0
	216	525	0
	216	526	0.000286
	216	527	0.447586
	216	528	0.000571
	216	529	0
	216	530	0.999429
	216	531	0.994287
	216	532	0
	216	533	0
	216	534	0.997715
	216	535	0.26878
	216	536	0
	216	537	0
	216	538	0
	216	539	0
	216	540	0
	216	541	0
	216	542	0
	216	543	0
	216	544	0
	216	545	0
	216	546	0
	216	547	0
	216	548	0
	217	515	0
	217	516	0
	217	517	0
	217	518	0
	217	519	0
	217	520	0
	217	521	0
	217	522	0
	217	523	0
	217	524	0
	217	525	0
	217	526	0
	217	527	0
	217	528	0
	217	529	0
	217	530	0.452728
	217	531	0
	217	532	0
	217	533	0
	217	534	0.316195
	217	535	0
	217	536	0
	217	537	0
	217	538	0
	217	539	0
	217	540	0
	217	541	0
	217	542	0
	217	543	0
	217	544	0
	217	545	0
	217	546	0
	217	547	0
	217	548	0
	218	515	0
	218	516	0
	218	517	0
	218	518	0
	218	519	0
	218	520	0
	218	521	0
	218	522	0
	218	523	0
	218	524	0
	218	525	0
	218	526	0
	218	527	0
	218	528	0
	218	529	0
	218	530	0
	218	531	0
	218	532	0
	218	533	0
	218	534	0
	218	535	0
	218	536	0
	218	537	0
	218	538	0
	218	539	0
	218	540	0
	218	541	0
	218	542	0
	218	543	0
	218	544	0
	218	545	0
	218	546	0
	218	547	0
	218	548	0
	219	515	0
	219	516	0
	219	517	0
	219	518	0
	219	519	0
	219	520	0
	219	521	0
	219	522	0
	219	523	0
	219	524	0
	219	525	0
	219	526	0
	219	527	0
	219	528	0
	219	529	0
	219	530	0
	219	531	0
	219	532	0
	219	533	0
	219	534	0.961725
	219	535	0
	219	536	0
	219	537	0.501571
	219	538	0.201085
	219	539	0
	219	540	0
	219	541	0
	219	542	0
	219	543	0
	219	544	0
	219	545	0
	219	546	0
	219	547	0
	219	548	0
	220	515	0
	220	516	0
	220	517	0
	220	518	0
	220	519	0
	220	520	0
	220	521	0
	220	522	0
	220	523	0
	220	524	0
	220	525	0
	220	526	0
	220	527	0
	220	528	0
	220	529	0
	220	530	0.420451
	220	531	0
	220	532	0
	220	533	0.058269
	220	534	1
	220	535	0
	220	536	0
	220	537	1
	220	538	0.044559
	220	539	0
	220	540	0
	220	541	0
	220	542	0
	220	543	0
	220	544	0
	220	545	0
	220	546	0
	220	547	0
	220	548	0
	221	515	0
	221	516	0
	221	517	0
	221	518	0
	221	519	0
	221	520	0
	221	521	0
	221	522	0
	221	523	0
	221	524	0
	221	525	0
	221	526	0
	221	527	0
	221	528	0
	221	529	0
	221	530	0
	221	531	0
	221	532	0
	221	533	0
	221	534	0
	221	535	0
	221	536	0
	221	537	0.573836
	221	538	0
	221	539	0
	221	540	0
	221	541	0
	221	542	0
	221	543	0
	221	544	0
	221	545	0
	221	546	0
	221	547	0
	221	548	0
	222	515	0
	222	516	0
	222	517	0
	222	518	0
	222	519	0
	222	520	0
	222	521	0
	222	522	0
	222	523	0
	222	524	0
	222	525	0
	222	526	0
	222	527	0
	222	528	0
	222	529	0
	222	530	0
	222	531	0
	222	532	0
	222	533	0
	222	534	0.000286
	222	535	0
	222	536	0
	222	537	0
	222	538	0.007998
	222	539	0
	222	540	0
	222	541	0
	222	542	0
	222	543	0
	222	544	0
	222	545	0
	222	546	0
	222	547	0
	222	548	0
	223	515	0
	223	516	0
	223	517	0
	223	518	0
	223	519	0
	223	520	0
	223	521	0
	223	522	0
	223	523	0
	223	524	0
	223	525	0
	223	526	0
	223	527	0
	223	528	0
	223	529	0
	223	530	0
	223	531	0
	223	532	0
	223	533	0
	223	534	0.68866
	223	535	0.009997
	223	536	0
	223	537	1
	223	538	1
	223	539	0.000286
	223	540	0.000286
	223	541	0.993716
	223	542	0.133962
	223	543	0
	223	544	0
	223	545	0.006284
	223	546	0
	223	547	0
	223	548	0
	224	515	0
	224	516	0
	224	517	0
	224	518	0
	224	519	0
	224	520	0
	224	521	0
	224	522	0
	224	523	0
	224	524	0
	224	525	0
	224	526	0
	224	527	0
	224	528	0
	224	529	0
	224	530	0
	224	531	0
	224	532	0
	224	533	0
	224	534	0.001714
	224	535	0
	224	536	0
	224	537	1
	224	538	0
	224	539	0
	224	540	0
	224	541	0.043131
	224	542	0
	224	543	0
	224	544	0
	224	545	0
	224	546	0
	224	547	0
	224	548	0
	225	515	0
	225	516	0
	225	517	0
	225	518	0
	225	519	0
	225	520	0
	225	521	0
	225	522	0
	225	523	0
	225	524	0
	225	525	0
	225	526	0
	225	527	0
	225	528	0
	225	529	0
	225	530	0
	225	531	0
	225	532	0
	225	533	0
	225	534	0
	225	535	0
	225	536	0
	225	537	0
	225	538	0
	225	539	0
	225	540	0
	225	541	0
	225	542	0
	225	543	0
	225	544	0
	225	545	0
	225	546	0
	225	547	0
	225	548	0
	226	515	0
	226	516	0
	226	517	0
	226	518	0
	226	519	0
	226	520	0
	226	521	0
	226	522	0
	226	523	0
	226	524	0
	226	525	0
	226	526	0
	226	527	0
	226	528	0
	226	529	0
	226	530	0
	226	531	0
	226	532	0
	226	533	0
	226	534	0
	226	535	0
	226	536	0
	226	537	0.006284
	226	538	0.451014
	226	539	0
	226	540	0
	226	541	1
	226	542	0.999429
	226	543	0.99543
	226	544	0.598972
	226	545	0.978578
	226	546	0.346472
	226	547	0
	226	548	0.000571
	227	515	0
	227	516	0
	227	517	0
	227	518	0
	227	519	0
	227	520	0
	227	521	0
	227	522	0
	227	523	0
	227	524	0
	227	525	0
	227	526	0
	227	527	0
	227	528	0
	227	529	0
	227	530	0
	227	531	0
	227	532	0
	227	533	0
	227	534	0
	227	535	0
	227	536	0
	227	537	0.994859
	227	538	0.169951
	227	539	0
	227	540	0.001999
	227	541	1
	227	542	0.08826
	227	543	0.07655
	227	544	0
	227	545	0.939732
	227	546	0
	227	547	0
	227	548	0
	228	515	0
	228	516	0
	228	517	0
	228	518	0
	228	519	0
	228	520	0
	228	521	0
	228	522	0
	228	523	0
	228	524	0
	228	525	0
	228	526	0
	228	527	0
	228	528	0
	228	529	0
	228	530	0
	228	531	0
	228	532	0
	228	533	0
	228	534	0
	228	535	0
	228	536	0
	228	537	0.001999
	228	538	0
	228	539	0
	228	540	0
	228	541	0.000286
	228	542	0
	228	543	0
	228	544	0
	228	545	0.000286
	228	546	0
	228	547	0
	228	548	0

## Sheet: Fig. 5d
Herguedas et al.; Source Data Fig. 5d
A2Q + γ8													A2Q I573A + γ8														A2Q																A2Q I573A
Replicate	1	2	3	4	5	6	7	8	9	10	11		Replicate	1	2	3	4	5	6	7	8	9	10	11	12		Replicate	1	2	3	4	5	6	7	8	9	10	11	12	13	14		Replicate	1	2	3	4	5	6
Holding Potential (mV)	Normalised Conductance												Holding Potential (mV)	Normalised Conductance													Holding Potential (mV)	Normalised Conductance															Holding Potential (mV)	Normalised Conductance
-100	1	1	1	1	1	1	1	1	1	1	1		-100	1	1	1	1	1	1	1	1	1	1	1	1		-100	1	1	1	1	1	1	1	1	1	1	1	1	1	1		-100	1	1	1	1	1	1
-80	1.02209	0.940292	0.939441	0.925758	0.969424	0.980397	0.937964	0.931215	0.901199	1.03007	0.876792		-80	0.964864	1.17134	0.911435	0.910883	0.991056	0.947204	0.907683	1.00107	0.953045	0.954442	0.986268	0.972735		-80	0.833205	0.774098	0.871702	0.846157	0.889692	0.864676	0.910405	0.764488	0.830284	0.853235	0.82004	0.789597	0.7901	0.836194		-80	0.789275	0.896631	1.0823	0.890502	0.820497	0.776998
-60	0.921403	0.848194	0.86877	0.85377	0.826591	0.834232	0.818301	0.8257	0.830803	0.981564	0.84723		-60	0.839371	0.911678	0.769711	0.76806	0.696646	0.803648	0.815003	0.835701	0.816149	0.84957	1.00624	0.941141		-60	0.560937	0.520109	0.636089	0.598107	0.706286	0.656776	0.68873	0.61511	0.598077	0.646559	0.556135	0.515874	0.602424	0.621005		-60	0.459384	0.619878	0.734361	0.557789	0.564237	0.552986
-40	0.631821	0.658606	0.606825	0.63023	0.669292	0.562954	0.676365	0.611684	0.6567	0.848385	0.718569		-40	0.585165	0.743272	0.56902	0.539763	0.539432	0.581019	0.617466	0.621394	0.570894	0.632436	0.718366	0.741512		-40	0.266471	0.262268	0.390739	0.29669	0.46533	0.388241	0.361473	0.358186	0.328448	0.367467	0.249803	0.243289	0.329488	0.321109		-40	0.244315	0.327733	0.406198	0.302373	0.280639	0.281915
-20	0.366385	0.334393	0.282465	0.328051	0.346398	0.248417	0.497218	0.333719	0.439533	0.651119	0.473713		-20	0.293114	0.430678	0.292727	0.276194	0.241035	0.300446	0.283206	0.343146	0.242178	0.298588	0.306127	0.389292		-20	0.118619	0.156573	0.133167	0.100554	0.257083	0.160905	0.123514	0.15316	0.125156	0.160729	0.07901	0.0728409	0.136675	0.107838		-20	0.155304	0.115116	0.428937	0.133502	0.100852	0.118931
20	0.133569	0.0183751	0.0121518	-0.00134462	0.0328587	0.0628315	0.0381815	0.0453225	0.0279614	0.017758	0.0401561		20	0.0950631	0.278954	0.0118604	0.00376758	-0.0387667	-0.00479179	-0.0139358	0.039291	0.00659903	0.0161788	-0.011588	0.0286747		20	0.021934	0.044681	-0.0655452	-0.00146114	0.00656094	0.0158702	0.0138907	-0.00384601	0.0212061	0.0122415	-0.0057023	0.00763959	0.00730686	0.012678		20	0.0913256	-0.0395001	0.312616	0.0422504	-0.0267109	-0.0726087
40	0.0912432	0.0451993	0.0579154	0.019911	0.0438959	0.0416141	0.0686693	0.0405953	0.0296976	0.0507241	0.060553		40	0.0449574	0.104328	0.0222096	0.0161569	0.0216241	0.0221568	0.00888971	0.0242882	-0.0118694	0.0128307	0.0113071	0.0131215		40	0.0120077	0.0338299	0.0586029	0.00789744	0.0131269	0.010702	0.00734266	0.00187593	0.00267371	0.00602141	0.010243	0.0101587	0.0153009	0.0157853		40	0.0459071	-0.0280265	0.182214	-0.00319825	-0.00854812	0.0180058
60	0.158165	0.145271	0.0828209	0.0595282	0.153205	0.0759734	0.164366	0.0986589	0.0491834	0.100044	0.110659		60	0.0358623	0.0949727	0.0951697	0.0711355	0.0258183	0.0365053	0.0145306	0.0352623	0.0234243	0.0266667	0.0319662	0.0198269		60	0.0117064	0.0149722	0.0497863	0.0143565	0.0238235	0.0192104	0.0108324	0.0279716	0.0114221	0.0150016	0.0233624	0.0147109	0.0237087	0.0212515		60	0.0467776	0.0281977	0.144149	0.0482058	0.0236084	-0.0183846
80	0.247402	0.284752	0.200741	0.162544	0.271552	0.190871	0.290316	0.201075	0.110459	0.147392	0.20876		80	0.0987224	0.103184	0.206384	0.168678	0.0714851	0.0740374	0.0456387	0.0732439	0.0413945	0.0960518	0.0579113	0.0449789		80	0.0321726	0.0553952	0.0535357	0.0462898	0.0636656	0.0539263	0.0326935	0.0632159	0.0378204	0.031326	0.0812187	0.0544804	0.0685354	0.0354419		80	0.0504069	0.0570682	0.151145	0.0397088	0.0245343	0.0334763
100	0.4986	0.356175	0.366145	0.333384	0.318877	0.432946	0.389563	0.315733	0.256475	0.315117	0.31784		100	0.223724	0.196581	0.300785	0.262295	0.156593	0.147556	0.104991	0.164788	0.116143	0.208143	0.154836	0.124623		100		0.11156	0.185914	0.133181	0.150108	0.135508	0.105564	0.16288	0.1133	0.0858697	0.236634	0.16068	0.176529	0.101692		100	0.0378696	0.0849291	0.184096	0.174	0.0907232	0.0726327
[truncated: 6 more columns]

## Sheet: Supp. Fig. 8a
Herguedas et al.; Source Data Supplementary Fig.8a
τdes (ms)								SS/peak (%)
A1/A2_γ8	A1/A2_γ2	A1/A2_γ8 (γ2 β1)	A1/A2_γ8 (γ2 ex2)	A1/A2	A1/A2_γ8 glyco	A1 glyco/A2_γ8		A1/A2_γ8	A1/A2_γ2	A1/A2_γ8 (γ2 β1)	A1/A2_γ8 (γ2 ex2)	A1/A2	A1/A2_γ8 glyco	A1 glyco/A2_γ8
8.25145	8.64557	7.27727	11.7874	5.10008	6.28826	9.84688		2.49382	5.75526	1.86616	4.11971	1.46755	1.82852	2.47916
8.51791	8.35101	10.0898	9.27938	6.91648	7.26697	12.2129		4.09971	8.14153	3.52993	4.40853	2.83074	1.20244	13.0104
12.8738	12.4695	7.84082	11.1281	6.21243	6.61218	9.65015		5.34754	11.6517	2.95882	5.95129	1.55067	1.55414	3.13602
9.91627	10.2672	8.74511	8.07417	6.74163	5.50106	11.3053		3.65557	5.92858	1.70902	2.27036	2.6765	1.12153	4.61748
13.596	8.90241	11.6641	11.4295	6.31518	6.70776	10.091		6.27017	5.99055	6.20566	6.00957	3.59823	1.9239	3.26274
10.0951	11.7357	10.4042	13.9279	7.85201	6.85959	11.1029		4.03614	12.1399	4.53823	6.70816	4.47879	1.66693	4.75702
14.1064	10.555	12.5445	8.28841		8.32262	14.495		8.87744	10.1646	5.0962	1.94095		3.08711	4.46943
11.1087	6.18592	10.4588	14.8178		8.9529	14.0115		3.83131	4.21718	3.76008	5.49791		2.25815	6.33671
9.02126	12.0723	12.939	5.66692		8.59158			3.29635	9.92921	13.0457	2.53997		3.0236
9.307		13.8731	11.0169		6.74902			3.82195		9.6569	3.46299		2.14129
9.10619		7.45371	10.2428		7.44588			3.32798		1.90933	6.19441		2.20534
11.0193		10.4969	7.35792		6.95947			6.72839		4.56915	2.74159		2.68636
14.3923		9.27246			8.65906			3.94257		2.612			3.0026
7.33142		9.04233						2.7483		2.65002
5.1442								1.26243
7.63873								2.64841
10.3375								6.3016
12.6671								6.01542
9.00354								4.94304
13.3993								7.15573
8.53835								3.68147
6.71557								1.32734
6.8191								1.80343
10.2207								4.79117
7.10006								1.71538
8.35241								2.56745
8.59395								3.16734
9.52184								5.36103
11.6517								4.33109
9.18397								3.12954
14.071								6.95824
8.91813								3.97254
15.6224								8.50765

## Sheet: Supp. Fig. 8b,c
Herguedas et al.; Source Data Supplementary Fig.8b,c
Run1				Run1				Run2				Run4				Run6				Run6
Tarp I residue index	GluA2 residue index	Fraction of time residues interact		Tarp J residue index	GluA1 residue index	Fraction of time residues interact		Tarp J residue index	GluA2 residue index	Fraction of time residues interact		Tarp J residue index	GluA1 residue index	Fraction of time residues interact		Tarp J residue index	GluA2 residue index	Fraction of time residues interact		Tarp J residue index	GluA1 residue index	Fraction of time residues interact
60	401	0		60	672	0		60	401	0		60	672	0		60	401	0		60	672	0
60	402	0		60	673	0.00657		60	402	0		60	673	0		60	402	0		60	673	0
60	403	0		60	674	0.157669		60	403	0		60	674	0.000571		60	403	0		60	674	0.0014
60	404	0		60	675	0.380177		60	404	0		60	675	0		60	404	0		60	675	0.0268
60	405	0		60	676	0.317338		60	405	0		60	676	0		60	405	0		60	676	0
60	406	0		60	677	0.041131		60	406	0		60	677	0		60	406	0		60	677	0
60	407	0		60	678	0.186518		60	407	0		60	678	0		60	407	0		60	678	0
60	408	0		60	679	0.159383		60	408	0		60	679	0		60	408	0		60	679	0
60	409	0		60	680	0.097686		60	409	0		60	680	0		60	409	0		60	680	0
60	410	0.002285		60	681	0		60	410	0.063696		60	681	0		60	410	0		60	681	0
60	411	0		60	682	0		60	411	0.02485		60	682	0		60	411	0		60	682	0
60	412	0.000286		60	683	0		60	412	0.074264		60	683	0		60	412	0		60	683	0
61	401	0		60	684	0.003142		61	401	0		60	684	0		61	401	0		60	684	0
61	402	0		60	685	0		61	402	0		60	685	0		61	402	0		60	685	0
61	403	0		60	686	0		61	403	0		60	686	0		61	403	0		60	686	0
61	404	0		60	687	0.000571		61	404	0		60	687	0		61	404	0		60	687	0
61	405	0		60	688	0.208797		61	405	0		60	688	0.001428		61	405	0		60	688	0.0034
61	406	0		60	689	0		61	406	0		60	689	0		61	406	0		60	689	0
61	407	0.000857		60	690	0		61	407	0.000571		60	690	0		61	407	0		60	690	0
61	408	0		60	691	0.002285		61	408	0.000286		60	691	0.014567		61	408	0		60	691	0.0046
61	409	0		60	692	0		61	409	0.001143		60	692	0		61	409	0		60	692	0
61	410	0.078263		60	693	0		61	410	0.129106		60	693	0.007712		61	410	0.0003		60	693	0.0243
61	411	0		60	694	0		61	411	0.043416		60	694	0		61	411	0		60	694	0
61	412	0.000286		60	695	0		61	412	0.066838		60	695	0.000857		61	412	0		60	695	0
62	401	0		60	696	0		62	401	0.001143		60	696	0		62	401	0		60	696	0
62	402	0		60	697	0		62	402	0		60	697	0		62	402	0		60	697	0
62	403	0		60	698	0		62	403	0.001999		60	698	0		62	403	0		60	698	0
62	404	0		60	699	0		62	404	0		60	699	0		62	404	0		60	699	0
62	405	0		60	700	0		62	405	0		60	700	0		62	405	0		60	700	0
62	406	0		61	672	0		62	406	0		61	672	0		62	406	0		61	672	0
62	407	0		61	673	0.002856		62	407	0.000571		61	673	0		62	407	0		61	673	0
62	408	0.000286		61	674	0.275636		62	408	0.023422		61	674	0.004856		62	408	0		61	674	0.0274
62	409	0		61	675	0.277349		62	409	0.035704		61	675	0.020566		62	409	0		61	675	0.0511
62	410	0.000857		61	676	0.245358		62	410	0.294487		61	676	0		62	410	0.002		61	676	0
62	411	0		61	677	0.000286		62	411	0.136532		61	677	0		62	411	0.0003		61	677	0
62	412	0.000571		61	678	0.025136		62	412	0.08569		61	678	0		62	412	0		61	678	0
63	401	0		61	679	0.027421		63	401	0		61	679	0		63	401	0		61	679	0
63	402	0		61	680	0.087975		63	402	0		61	680	0		63	402	0		61	680	0
63	403	0		61	681	0		63	403	0		61	681	0		63	403	0		61	681	0
63	404	0		61	682	0		63	404	0		61	682	0		63	404	0		61	682	0
63	405	0		61	683	0		63	405	0		61	683	0		63	405	0		61	683	0
63	406	0		61	684	0.041417		63	406	0		61	684	0		63	406	0		61	684	0
63	407	0.000286		61	685	0		63	407	0		61	685	0		63	407	0		61	685	0
63	408	0		61	686	0		63	408	0.004856		61	686	0		63	408	0		61	686	0
63	409	0		61	687	0.000571		63	409	0.017138		61	687	0.001714		63	409	0		61	687	0
63	410	0		61	688	0.068552		63	410	0.117966		61	688	0.410169		63	410	0.0003		61	688	0.1602
63	411	0		61	689	0		63	411	0.131677		61	689	0		63	411	0		61	689	0
63	412	0.000286		61	690	0		63	412	0.125393		61	690	0		63	412	0		61	690	0
64	401	0.000857		61	691	0.001714		64	401	0		61	691	0.109969		64	401	0		61	691	0.0314
64	402	0.011711		61	692	0		64	402	0		61	692	0.055984		64	402	0		61	692	0.0191
64	403	0.123108		61	693	0		64	403	0.000286		61	693	0.049986		64	403	0		61	693	0.4973
64	404	0.000286		61	694	0		64	404	0		61	694	0		64	404	0		61	694	0
64	405	0		61	695	0		64	405	0		61	695	0.049414		64	405	0		61	695	0.6541
64	406	0		61	696	0		64	406	0		61	696	0.045701		64	406	0		61	696	0
64	407	0.001999		61	697	0		64	407	0		61	697	0		64	407	0		61	697	0
64	408	0		61	698	0		64	408	0.007998		61	698	0		64	408	0		61	698	0
64	409	0		61	699	0		64	409	0.002285		61	699	0		64	409	0		61	699	0
64	410	0.001428		61	700	0		64	410	0.03599		61	700	0		64	410	0		61	700	0
64	411	0		62	672	0		64	411	0.158812		62	672	0.009997		64	411	0		62	672	0
64	412	0		62	673	0		64	412	0.107112		62	673	0.000286		64	412	0		62	673	0
65	401	0.049986		62	674	0.025993		65	401	0.000857		62	674	0.023708		65	401	0		62	674	0.0114
65	402	0.118252		62	675	0.052271		65	402	0.001714		62	675	0		65	402	0		62	675	0.0266
65	403	0.393031		62	676	0.048843		65	403	0.235933		62	676	0		65	403	0		62	676	0
65	404	0.009712		62	677	0.000286		65	404	0.020851		62	677	0		65	404	0		62	677	0.004
65	405	0		62	678	0.007141		65	405	0		62	678	0		65	405	0		62	678	0
65	406	0		62	679	0.007141		65	406	0.005141		62	679	0		65	406	0		62	679	0
65	407	0.22365		62	680	0.138817		65	407	0.001428		62	680	0		65	407	0		62	680	0
65	408	0.05884		62	681	0.002285		65	408	0.137675		62	681	0		65	408	0		62	681	0
65	409	0		62	682	0		65	409	0.024279		62	682	0		65	409	0		62	682	0
65	410	0.049986		62	683	0		65	410	0.091117		62	683	0		65	410	0		62	683	0
65	411	0		62	684	0.035133		65	411	0.174522		62	684	0.002571		65	411	0		62	684	0
65	412	0.001428		62	685	0		65	412	0.080834		62	685	0		65	412	0		62	685	0
66	401	0.321622		62	686	0		66	401	0.047129		62	686	0		66	401	0		62	686	0
66	402	0.274779		62	687	0.000286		66	402	0.022279		62	687	0.238503		66	402	0		62	687	0
66	403	0.703513		62	688	0.020851		66	403	0.308198		62	688	0.580406		66	403	0		62	688	0.5901
66	404	0.028278		62	689	0		66	404	0.010283		62	689	0.00657		66	404	0		62	689	0
66	405	0.006855		62	690	0		66	405	0.000571		62	690	0.000286		66	405	0		62	690	0
66	406	0.358755		62	691	0.001143		66	406	0.021137		62	691	0.700657		66	406	0		62	691	0.2982
66	407	0.697515		62	692	0		66	407	0.022279		62	692	0.311625		66	407	0		62	692	0.8303
66	408	0.512139		62	693	0		66	408	0.353899		62	693	0.283062		66	408	0		62	693	0.7486
66	409	0.069409		62	694	0		66	409	0.204513		62	694	0.028563		66	409	0		62	694	0.1225
66	410	0.120537		62	695	0		66	410	0.18966		62	695	0.082548		66	410	0		62	695	0.9817
66	411	0.000286		62	696	0.000286		66	411	0.274207		62	696	0.080548		66	411	0		62	696	0.6958
66	412	0.042559		62	697	0		66	412	0.238789		62	697	0		66	412	0		62	697	0
67	401	0.720937		62	698	0		67	401	0.133962		62	698	0		67	401	0		62	698	0
67	402	0.482148		62	699	0		67	402	0.102256		62	699	0		67	402	0		62	699	0
67	403	0.496144		62	700	0		67	403	0.150814		62	700	0		67	403	0		62	700	0
67	404	0.013996		63	672	0		67	404	0.024279		63	672	0.002571		67	404	0		63	672	0
67	405	0.066267		63	673	0.000571		67	405	0		63	673	0.00457		67	405	0		63	673	0.0037
67	406	0.320765		63	674	0.017138		67	406	0.054841		63	674	0.00914		67	406	0		63	674	0.0483
67	407	0.362468		63	675	0.061125		67	407	0.041988		63	675	0.00457		67	407	0		63	675	0.0386
67	408	0.604684		63	676	0.11968		67	408	0.161097		63	676	0.000857		67	408	0		63	676	0
67	409	0.017995		63	677	0		67	409	0.067409		63	677	0		67	409	0		63	677	0.0046
67	410	0.036275		63	678	0.010568		67	410	0.058555		63	678	0		67	410	0		63	678	0
67	411	0.009997		63	679	0.001999		67	411	0.189089		63	679	0		67	411	0		63	679	0
67	412	0.106827		63	680	0.194801		67	412	0.18052		63	680	0		67	412	0		63	680	0
68	401	0.011425		63	681	0		68	401	0.038275		63	681	0		68	401	0		63	681	0
68	402	0.00657		63	682	0		68	402	0		63	682	0		68	402	0		63	682	0
68	403	0.007712		63	683	0		68	403	0.005427		63	683	0		68	403	0		63	683	0
68	404	0		63	684	0.003142		68	404	0		63	684	0.163953		68	404	0		63	684	0
68	405	0		63	685	0		68	405	0		63	685	0		68	405	0		63	685	0
68	406	0.002856		63	686	0		68	406	0.000571		63	686	0		68	406	0		63	686	0
68	407	0.003142		63	687	0		68	407	0.000857		63	687	0.692088		68	407	0		63	687	0
68	408	0.008569		63	688	0.012282		68	408	0.077406		63	688	0.693231		68	408	0		63	688	0.1565
68	409	0		63	689	0		68	409	0.045416		63	689	0		68	409	0		63	689	0
68	410	0.000286		63	690	0		68	410	0.027135		63	690	0		68	410	0		63	690	0
68	411	0		63	691	0		68	411	0.162239		63	691	0.595258		68	411	0		63	691	0
68	412	0.000571		63	692	0		68	412	0.156812		63	692	0.053413		68	412	0		63	692	0.0117
69	401	0.008283		63	693	0		69	401	0.009712		63	693	0.00457		69	401	0		63	693	0.0011
69	402	0.001714		63	694	0		69	402	0		63	694	0		69	402	0		63	694	0
69	403	0.007426		63	695	0		69	403	0		63	695	0		69	403	0		63	695	0.5387
69	404	0		63	696	0		69	404	0		63	696	0		69	404	0		63	696	0.0157
69	405	0		63	697	0		69	405	0		63	697	0		69	405	0		63	697	0
69	406	0.001143		63	698	0		69	406	0		63	698	0		69	406	0		63	698	0
69	407	0.003142		63	699	0		69	407	0		63	699	0		69	407	0		63	699	0
69	408	0.003428		63	700	0		69	408	0.012853		63	700	0		69	408	0		63	700	0
69	409	0		64	672	0		69	409	0.026564		64	672	0.000286		69	409	0		64	672	0.0043
69	410	0		64	673	0.047701		69	410	0.018566		64	673	0.000857		69	410	0		64	673	0.0343
69	411	0		64	674	0.105398		69	411	0.185376		64	674	0.007998		69	411	0		64	674	0.0865
69	412	0		64	675	0.125678		69	412	0.099115		64	675	0.009712		69	412	0		64	675	0.0534
70	401	0		64	676	0.193659		70	401	0		64	676	0.000857		70	401	0		64	676	0
70	402	0.000286		64	677	0.03399		70	402	0		64	677	0		70	402	0		64	677	0.0046
70	403	0.005713		64	678	0.031134		70	403	0		64	678	0		70	403	0		64	678	0
70	404	0		64	679	0.012282		70	404	0		64	679	0.120537		70	404	0		64	679	0
70	405	0		64	680	0.402456		70	405	0		64	680	0.043131		70	405	0		64	680	0
70	406	0		64	681	0		70	406	0		64	681	0.011425		70	406	0		64	681	0
70	407	0		64	682	0		70	407	0		64	682	0		70	407	0		64	682	0
70	408	0		64	683	0		70	408	0.001714		64	683	0.236504		70	408	0		64	683	0
70	409	0		64	684	0.007712		70	409	0.009997		64	684	0.739217		70	409	0		64	684	0
70	410	0		64	685	0		70	410	0.025993		64	685	0.141674		70	410	0		64	685	0
70	411	0		64	686	0		70	411	0.168809		64	686	0		70	411	0		64	686	0
70	412	0		64	687	0		70	412	0.085404		64	687	0.705227		70	412	0		64	687	0
71	401	0		64	688	0.018852		71	401	0		64	688	0.73122		71	401	0		64	688	0.0003
71	402	0		64	689	0		71	402	0		64	689	0		71	402	0		64	689	0
71	403	0		64	690	0		71	403	0		64	690	0		71	403	0		64	690	0
71	404	0		64	691	0.000571		71	404	0		64	691	0.439303		71	404	0		64	691	0
71	405	0		64	692	0		71	405	0		64	692	0		71	405	0		64	692	0
71	406	0		64	693	0		71	406	0		64	693	0		71	406	0		64	693	0
71	407	0		64	694	0		71	407	0		64	694	0		71	407	0		64	694	0
71	408	0		64	695	0		71	408	0.000286		64	695	0		71	408	0		64	695	0.1282
71	409	0		64	696	0.003142		71	409	0.002571		64	696	0		71	409	0		64	696	0.0069
71	410	0		64	697	0		71	410	0.026849		64	697	0		71	410	0		64	697	0
71	411	0		64	698	0		71	411	0.172237		64	698	0		71	411	0		64	698	0
71	412	0		64	699	0		71	412	0.109683		64	699	0		71	412	0		64	699	0
72	401	0		64	700	0		72	401	0		64	700	0		72	401	0		64	700	0
72	402	0		65	672	0		72	402	0		65	672	0.012282		72	402	0		65	672	0
72	403	0		65	673	0		72	403	0		65	673	0.016852		72	403	0		65	673	0
72	404	0		65	674	0.126821		72	404	0		65	674	0.043131		72	404	0		65	674	0
72	405	0		65	675	0.131391		72	405	0		65	675	0.059412		72	405	0		65	675	0
72	406	0		65	676	0.131391		72	406	0		65	676	0.011425		72	406	0		65	676	0
72	407	0		65	677	0		72	407	0		65	677	0		72	407	0		65	677	0
72	408	0		65	678	0.000571		72	408	0.001999		65	678	0.060554		72	408	0		65	678	0
72	409	0		65	679	0		72	409	0.000286		65	679	0.148529		72	409	0		65	679	0
72	410	0		65	680	0.047986		72	410	0.023708		65	680	0.011711		72	410	0		65	680	0
72	411	0		65	681	0		72	411	0.093402		65	681	0		72	411	0		65	681	0
72	412	0		65	682	0		72	412	0.088546		65	682	0		72	412	0		65	682	0
				65	683	0						65	683	0						65	683	0
60	710	0		65	684	0.000571		60	710	0		65	684	0.693802		60	710	0		65	684	0
60	711	0		65	685	0		60	711	0		65	685	0		60	711	0		65	685	0
60	712	0		65	686	0		60	712	0		65	686	0		60	712	0		65	686	0
60	713	0		65	687	0		60	713	0		65	687	0		60	713	0		65	687	0
60	714	0		65	688	0.008855		60	714	0		65	688	0.690089		60	714	0		65	688	0
60	715	0.000286		65	689	0		60	715	0.000286		65	689	0		60	715	0		65	689	0
60	716	0.078835		65	690	0		60	716	0.083119		65	690	0		60	716	0		65	690	0
60	717	0.034276		65	691	0		60	717	0.001999		65	691	0.000286		60	717	0		65	691	0
60	718	0		65	692	0		60	718	0		65	692	0		60	718	0		65	692	0
60	719	0		65	693	0		60	719	0		65	693	0		60	719	0		65	693	0.0023
61	710	0		65	694	0		61	710	0		65	694	0		61	710	0		65	694	0.006
61	711	0		65	695	0		61	711	0.001143		65	695	0		61	711	0		65	695	0.4759
61	712	0		65	696	0		61	712	0		65	696	0		61	712	0		65	696	0
61	713	0		65	697	0		61	713	0		65	697	0		61	713	0		65	697	0
61	714	0		65	698	0		61	714	0		65	698	0		61	714	0		65	698	0
61	715	0.032848		65	699	0		61	715	0.037704		65	699	0		61	715	0		65	699	0
61	716	0.480434		65	700	0		61	716	0.211083		65	700	0		61	716	0		65	700	0
61	717	0.485861		66	672	0.007426		61	717	0.20337		66	672	0.029706		61	717	0		66	672	0
61	718	0.003999		66	673	0.000286		61	718	0		66	673	0.034276		61	718	0		66	673	0
61	719	0.010283		66	674	0.007712		61	719	0.016567		66	674	0.105684		61	719	0		66	674	0.0209
62	710	0		66	675	0.123108		62	710	0		66	675	0.708655		62	710	0		66	675	0.0166
62	711	0		66	676	0.136532		62	711	0.033419		66	676	0.769209		62	711	0		66	676	0
62	712	0		66	677	0.039989		62	712	0.018566		66	677	0.487861		62	712	0		66	677	0
62	713	0		66	678	0.290488		62	713	0		66	678	0.453299		62	713	0		66	678	0
62	714	0		66	679	0.105398		62	714	0		66	679	0.542416		62	714	0		66	679	0
62	715	0.001143		66	680	0.138817		62	715	0.165953		66	680	0.071694		62	715	0		66	680	0
62	716	0.176807		66	681	0.003713		62	716	0.255927		66	681	0		62	716	0		66	681	0
62	717	0.465867		66	682	0		62	717	0.238789		66	682	0		62	717	0		66	682	0
62	718	0		66	683	0.000286		62	718	0		66	683	0		62	718	0		66	683	0
62	719	0.000286		66	684	0.082548		62	719	0		66	684	0.215938		62	719	0		66	684	0
63	710	0		66	685	0		63	710	0		66	685	0.086832		63	710	0		66	685	0
63	711	0		66	686	0		63	711	0.001143		66	686	0		63	711	0		66	686	0
63	712	0.038275		66	687	0.001999		63	712	0.002856		66	687	0.000571		63	712	0		66	687	0
63	713	0		66	688	0.12882		63	713	0		66	688	0.733505		63	713	0		66	688	0
63	714	0		66	689	0		63	714	0		66	689	0		63	714	0		66	689	0
63	715	0.007141		66	690	0		63	715	0.039417		66	690	0		63	715	0		66	690	0
63	716	0.404742		66	691	0.002285		63	716	0.034276		66	691	0		63	716	0.0026		66	691	0
63	717	0.45387		66	692	0		63	717	0.113111		66	692	0		63	717	0		66	692	0
63	718	0		66	693	0		63	718	0		66	693	0		63	718	0		66	693	0
63	719	0		66	694	0		63	719	0		66	694	0		63	719	0		66	694	0
64	710	0		66	695	0		64	710	0		66	695	0		64	710	0		66	695	0.158
64	711	0.391888		66	696	0.011997		64	711	0.005427		66	696	0.383319		64	711	0		66	696	0
64	712	0.403599		66	697	0		64	712	0.120537		66	697	0		64	712	0		66	697	0
64	713	0		66	698	0		64	713	0		66	698	0.006855		64	713	0		66	698	0
64	714	0		66	699	0		64	714	0		66	699	0		64	714	0		66	699	0
64	715	0.045416		66	700	0		64	715	0.019423		66	700	0		64	715	0.0003		66	700	0
64	716	0.244216		67	672	0.013996		64	716	0.001143		67	672	0.003713		64	716	0.3119		67	672	0
64	717	0.254784		67	673	0.035418		64	717	0.019423		67	673	0.001999		64	717	0.2282		67	673	0
64	718	0		67	674	0.13339		64	718	0		67	674	0.0517		64	718	0.0023		67	674	0
64	719	0		67	675	0.220794		64	719	0		67	675	0.265638		64	719	0		67	675	0
65	710	0		67	676	0.744359		65	710	0		67	676	0.748643		65	710	0		67	676	0
65	711	0.594973		67	677	0.452728		65	711	0.269923		67	677	0.16481		65	711	0		67	677	0
65	712	0.450728		67	678	0.627535		65	712	0.319337		67	678	0.735504		65	712	0		67	678	0
65	713	0		67	679	0.361611		65	713	0.000286		67	679	0.741502		65	713	0		67	679	0
65	714	0		67	680	0.603256		65	714	0		67	680	0.757498		65	714	0		67	680	0
65	715	0.547272		67	681	0		65	715	0.199086		67	681	0.452728		65	715	0.0006		67	681	0
65	716	0.545844		67	682	0		65	716	0.019137		67	682	0		65	716	0.0031		67	682	0
65	717	0.391317		67	683	0		65	717	0.06541		67	683	0.001143		65	717	0.0994		67	683	0
65	718	0.000857		67	684	0.053128		65	718	0		67	684	0.753213		65	718	0		67	684	0
65	719	0.000571		67	685	0		65	719	0		67	685	0		65	719	0.002		67	685	0
66	710	0		67	686	0		66	710	0		67	686	0		66	710	0		67	686	0
66	711	0.510711		67	687	0.005141		66	711	0.182519		67	687	0.000571		66	711	0		67	687	0
66	712	0.001999		67	688	0.1491		66	712	0.047701		67	688	0.402742		66	712	0		67	688	0
66	713	0		67	689	0		66	713	0		67	689	0		66	713	0		67	689	0
66	714	0		67	690	0		66	714	0		67	690	0		66	714	0		67	690	0
66	715	0.432162		67	691	0.00914		66	715	0.116252		67	691	0.000286		66	715	0		67	691	0
66	716	0.071123		67	692	0		66	716	0.024279		67	692	0		66	716	0.0117		67	692	0.0006
66	717	0.062839		67	693	0		66	717	0.01571		67	693	0		66	717	0.012		67	693	0.2911
66	718	0.001143		67	694	0		66	718	0		67	694	0		66	718	0		67	694	0.0197
66	719	0.000857		67	695	0		66	719	0		67	695	0		66	719	0.0011		67	695	0.541
67	710	0		67	696	0.004284		67	710	0		67	696	0		67	710	0		67	696	0
67	711	0.139103		67	697	0		67	711	0.003428		67	697	0		67	711	0		67	697	0
67	712	0		67	698	0		67	712	0.001714		67	698	0		67	712	0		67	698	0
67	713	0		67	699	0		67	713	0		67	699	0		67	713	0		67	699	0
67	714	0		67	700	0		67	714	0		67	700	0		67	714	0		67	700	0
67	715	0.002571		68	672	0.150814		67	715	0.001999		68	672	0.000286		67	715	0		68	672	0
67	716	0.001143		68	673	0.401314		67	716	0.015424		68	673	0.033705		67	716	0.0014		68	673	0
67	717	0.005141		68	674	0.247072		67	717	0.017995		68	674	0.263639		67	717	0.0009		68	674	0
67	718	0		68	675	0.391317		67	718	0		68	675	0.441874		67	718	0		68	675	0
67	719	0		68	676	0.598972		67	719	0		68	676	0.766924		67	719	0.0134		68	676	0
68	710	0		68	677	0.378463		68	710	0		68	677	0.014282		68	710	0		68	677	0
68	711	0.001999		68	678	0.502714		68	711	0		68	678	0.305341		68	711	0		68	678	0
68	712	0		68	679	0		68	712	0		68	679	0.001714		68	712	0		68	679	0
68	713	0		68	680	0.000857		68	713	0		68	680	0.482434		68	713	0		68	680	0
68	714	0		68	681	0		68	714	0		68	681	0		68	714	0		68	681	0
68	715	0		68	682	0		68	715	0.004856		68	682	0		68	715	0		68	682	0
68	716	0		68	683	0		68	716	0.021994		68	683	0		68	716	0.002		68	683	0
68	717	0		68	684	0.000857		68	717	0.032562		68	684	0.001714		68	717	0		68	684	0
68	718	0		68	685	0		68	718	0		68	685	0		68	718	0		68	685	0
68	719	0		68	686	0		68	719	0.000286		68	686	0		68	719	0		68	686	0
69	710	0		68	687	0		69	710	0		68	687	0		69	710	0		68	687	0
69	711	0.005713		68	688	0.02485		69	711	0		68	688	0.002571		69	711	0		68	688	0
69	712	0		68	689	0		69	712	0		68	689	0		69	712	0		68	689	0
69	713	0		68	690	0		69	713	0		68	690	0		69	713	0		68	690	0
69	714	0		68	691	0.000857		69	714	0		68	691	0		69	714	0		68	691	0
69	715	0.004284		68	692	0		69	715	0.007712		68	692	0		69	715	0		68	692	0
69	716	0		68	693	0		69	716	0.01828		68	693	0		69	716	0		68	693	0.3525
69	717	0		68	694	0		69	717	0.039703		68	694	0		69	717	0		68	694	0
69	718	0		68	695	0		69	718	0		68	695	0		69	718	0		68	695	0.0203
69	719	0		68	696	0.003142		69	719	0.002571		68	696	0		69	719	0		68	696	0
70	710	0		68	697	0		70	710	0		68	697	0		70	710	0		68	697	0
70	711	0.006284		68	698	0		70	711	0.000286		68	698	0		70	711	0		68	698	0
70	712	0.003428		68	699	0		70	712	0		68	699	0		70	712	0		68	699	0
70	713	0		68	700	0		70	713	0		68	700	0		70	713	0		68	700	0
70	714	0		69	672	0.608969		70	714	0		69	672	0.013139		70	714	0		69	672	0
70	715	0.00657		69	673	0.632676		70	715	0.007712		69	673	0.355327		70	715	0		69	673	0
70	716	0.000857		69	674	0.619252		70	716	0.01571		69	674	0.725507		70	716	0		69	674	0
70	717	0.000286		69	675	0.469866		70	717	0.051985		69	675	0.654384		70	717	0		69	675	0
70	718	0		69	676	0.572408		70	718	0.000286		69	676	0.802913		70	718	0		69	676	0
70	719	0		69	677	0.207941		70	719	0.008855		69	677	0.034562		70	719	0		69	677	0
71	710	0		69	678	0.0994		71	710	0		69	678	0.081977		71	710	0		69	678	0
71	711	0		69	679	0		71	711	0		69	679	0.000286		71	711	0		69	679	0
71	712	0		69	680	0.000286		71	712	0		69	680	0.31848		71	712	0		69	680	0
71	713	0		69	681	0		71	713	0		69	681	0		71	713	0		69	681	0
71	714	0		69	682	0		71	714	0		69	682	0		71	714	0		69	682	0
71	715	0.00457		69	683	0		71	715	0.004284		69	683	0		71	715	0		69	683	0
71	716	0		69	684	0.000286		71	716	0.015424		69	684	0.002571		71	716	0		69	684	0
71	717	0.009426		69	685	0		71	717	0.039132		69	685	0		71	717	0		69	685	0
71	718	0		69	686	0		71	718	0		69	686	0		71	718	0		69	686	0
71	719	0		69	687	0		71	719	0.004284		69	687	0		71	719	0		69	687	0
72	710	0		69	688	0.003999		72	710	0		69	688	0.004284		72	710	0		69	688	0
72	711	0		69	689	0		72	711	0		69	689	0		72	711	0		69	689	0
72	712	0		69	690	0		72	712	0		69	690	0		72	712	0		69	690	0
72	713	0		69	691	0.000857		72	713	0		69	691	0		72	713	0		69	691	0.0134
72	714	0		69	692	0		72	714	0		69	692	0		72	714	0		69	692	0
72	715	0.003428		69	693	0		72	715	0		69	693	0		72	715	0		69	693	0.4102
72	716	0.002285		69	694	0		72	716	0.019994		69	694	0		72	716	0		69	694	0
72	717	0.098829		69	695	0		72	717	0.01371		69	695	0		72	717	0		69	695	0.0974
72	718	0		69	696	0.001143		72	718	0.000286		69	696	0		72	718	0		69	696	0
72	719	0.043987		69	697	0		72	719	0.001428		69	697	0		72	719	0		69	697	0
				69	698	0						69	698	0						69	698	0
				69	699	0						69	699	0						69	699	0
				69	700	0						69	700	0						69	700	0
				70	672	0.505855						70	672	0.045987						70	672	0
				70	673	0.437018						70	673	0.414739						70	673	0
				70	674	0.622965						70	674	0.797486						70	674	0
				70	675	0.202799						70	675	0.702656						70	675	0
				70	676	0.137961						70	676	0.670951						70	676	0
				70	677	0.006284						70	677	0.006855						70	677	0
				70	678	0						70	678	0.010568						70	678	0
				70	679	0						70	679	0						70	679	0
				70	680	0.000286						70	680	0.039132						70	680	0
				70	681	0						70	681	0						70	681	0
				70	682	0						70	682	0						70	682	0
				70	683	0						70	683	0						70	683	0
				70	684	0						70	684	0.001428						70	684	0
				70	685	0						70	685	0						70	685	0
				70	686	0						70	686	0						70	686	0
				70	687	0.000571						70	687	0						70	687	0
				70	688	0.006855						70	688	0.01114						70	688	0
				70	689	0						70	689	0						70	689	0
				70	690	0						70	690	0						70	690	0.0234
				70	691	0.006855						70	691	0						70	691	0.2145
				70	692	0.003428						70	692	0						70	692	0.0354
				70	693	0.003142						70	693	0						70	693	0.6578
				70	694	0.000857						70	694	0						70	694	0.0106
				70	695	0.000571						70	695	0						70	695	0.1331
				70	696	0.001428						70	696	0						70	696	0
				70	697	0						70	697	0						70	697	0
				70	698	0						70	698	0						70	698	0
				70	699	0						70	699	0						70	699	0
				70	700	0						70	700	0						70	700	0
				71	672	0.131105						71	672	0.000286						71	672	0
				71	673	0.178806						71	673	0.064267						71	673	0
				71	674	0.560126						71	674	0.789489						71	674	0
				71	675	0.091117						71	675	0.730648						71	675	0
				71	676	0.05884						71	676	0.480149						71	676	0
				71	677	0						71	677	0.007141						71	677	0
				71	678	0						71	678	0.001714						71	678	0
				71	679	0						71	679	0						71	679	0
				71	680	0						71	680	0.005998						71	680	0
				71	681	0						71	681	0						71	681	0
				71	682	0						71	682	0						71	682	0
				71	683	0						71	683	0						71	683	0
				71	684	0						71	684	0						71	684	0
				71	685	0						71	685	0						71	685	0
				71	686	0						71	686	0						71	686	0
				71	687	0						71	687	0						71	687	0
				71	688	0						71	688	0						71	688	0
				71	689	0						71	689	0						71	689	0
				71	690	0						71	690	0						71	690	0.1194
				71	691	0.002285						71	691	0						71	691	0.2062
				71	692	0.001143						71	692	0						71	692	0.1605
				71	693	0.003999						71	693	0						71	693	0.2985
				71	694	0						71	694	0						71	694	0
				71	695	0.000857						71	695	0						71	695	0
				71	696	0.000571						71	696	0						71	696	0
				71	697	0						71	697	0						71	697	0
				71	698	0						71	698	0						71	698	0
				71	699	0						71	699	0						71	699	0
				71	700	0						71	700	0						71	700	0
				72	672	0.017995						72	672	0.004284						72	672	0
				72	673	0.008283						72	673	0.031134						72	673	0
				72	674	0.428735						72	674	0.751214						72	674	0
				72	675	0.071123						72	675	0.708083						72	675	0
				72	676	0.017138						72	676	0.092545						72	676	0
				72	677	0						72	677	0.000571						72	677	0
				72	678	0						72	678	0						72	678	0
				72	679	0						72	679	0						72	679	0
				72	680	0						72	680	0.001143						72	680	0
				72	681	0						72	681	0						72	681	0
				72	682	0						72	682	0						72	682	0
				72	683	0						72	683	0						72	683	0
				72	684	0						72	684	0						72	684	0
				72	685	0						72	685	0						72	685	0
				72	686	0						72	686	0						72	686	0
				72	687	0						72	687	0						72	687	0.0003
				72	688	0.000286						72	688	0.000857						72	688	0
				72	689	0						72	689	0						72	689	0
				72	690	0						72	690	0						72	690	0.1043
				72	691	0.001714						72	691	0						72	691	0.1208
				72	692	0						72	692	0						72	692	0.0348
				72	693	0.004856						72	693	0						72	693	0.0483
				72	694	0						72	694	0						72	694	0
				72	695	0						72	695	0						72	695	0
				72	696	0						72	696	0						72	696	0
				72	697	0						72	697	0						72	697	0
				72	698	0						72	698	0						72	698	0
				72	699	0						72	699	0						72	699	0
				72	700	0						72	700	0						72	700	0

## Sheet: Supp. Fig. 11e
Herguedas et al.; Source Data Supplementary Fig. 11e
		GluA1_Chain C				GluA2_Chain D
		Simulation Frame (10 frames/ns)	M3 residue group- distance from COM	Pre-M1 residue group- distance from COM		Simulation Frame (10 frames/ns)	M3 residue group- distance from COM	Pre-M1 residue group- distance from COM
		0	7.17894	15.1003		0	9.74398	16.5874
		0.1	6.69004	15.2308		0.1	9.99977	16.0933
		0.2	6.72727	15.3425		0.2	10.5318	16.2057
		0.3	7.22674	15.5243		0.3	10.4251	16.2049
		0.4	6.87307	15.2557		0.4	10.2114	16.2075
		0.5	7.32536	15.7905		0.5	9.59463	15.9165
		0.6	7.99143	16.4436		0.6	9.54565	15.4465
		0.7	8.22685	16.2079		0.7	9.76343	15.6108
		0.8	8.95838	17.0397		0.8	10.1765	15.9525
		0.9	8.54088	16.3484		0.9	10.4355	15.7403
		1	8.5636	16.48		1	10.2492	15.6325
		1.1	8.67913	16.5387		1.1	10.6018	16.4415
		1.2	8.33032	16.3614		1.2	10.3617	16.4931
		1.3	8.26159	16.3366		1.3	10.7214	16.4433
		1.4	8.40392	16.04		1.4	10.5485	16.0807
		1.5	7.58815	15.9223		1.5	10.8322	16.3875
		1.6	7.90629	15.6672		1.6	11.1815	16.5092
		1.7	8.12582	16.361		1.7	10.8938	16.5091
		1.8	7.37412	15.5477		1.8	10.9452	16.2915
		1.9	8.23499	16.3821		1.9	11.2651	16.6251
		2	8.29197	16.4169		2	11.4545	16.9846
		2.1	8.54791	16.5655		2.1	11.1257	16.7993
		2.2	8.52267	16.7874		2.2	11.5875	16.8799
		2.3	8.66243	16.9921		2.3	10.7905	16.073
		2.4	8.32762	16.8597		2.4	11.1916	16.6156
		2.5	9.09469	17.0547		2.5	11.3548	16.9819
		2.6	8.81911	17.0592		2.6	10.9712	16.884
		2.7	9.18821	17.0312		2.7	11.5224	17.2216
		2.8	8.18553	16.5078		2.8	11.5542	16.8604
		2.9	8.10694	16.224		2.9	11.481	16.672
		3	8.026	16.1014		3	10.8503	16.4421
		3.1	8.107	16.0137		3.1	11.5148	16.6978
		3.2	8.02381	16.0398		3.2	11.1543	16.987
		3.3	7.05458	15.0955		3.3	11.257	17.0166
		3.4	7.74228	15.876		3.4	11.1335	16.7582
		3.5	7.86868	15.7333		3.5	11.4289	17.379
		3.6	7.80889	15.9547		3.6	11.6817	17.2653
		3.7	8.51447	16.4446		3.7	11.5459	17.2393
		3.8	8.2102	16.3767		3.8	11.2349	16.6941
		3.9	7.84794	16.228		3.9	10.6974	16.5066
		4	8.00323	16.109		4	11.4957	16.8352
		4.1	8.04104	16.1279		4.1	10.893	16.5559
		4.2	7.80122	16.147		4.2	11.1202	16.7276
		4.3	8.16811	16.5763		4.3	10.5007	16.91
		4.4	7.68801	15.8747		4.4	11.3758	17.261
		4.5	8.50946	16.5611		4.5	11.3953	17.279
		4.6	8.87184	16.8704		4.6	10.6832	16.6081
		4.7	8.62208	16.9813		4.7	11.2197	16.7377
		4.8	8.67985	17.0157		4.8	11.2318	16.7855
		4.9	8.63572	17.1651		4.9	11.7157	17.2496
		5	8.76885	16.7015		5	11.2109	17.0047
		5.1	9.05998	17.0425		5.1	11.5941	17.3542
		5.2	8.02906	16.2068		5.2	11.5145	17.1074
		5.3	8.1743	16.6417		5.3	11.194	16.838
		5.4	8.55471	17.059		5.4	11.2024	16.9414
		5.5	8.48114	16.8997		5.5	11.3128	16.8465
		5.6	8.46499	16.8745		5.6	11.7719	17.0674
		5.7	9.04996	17.1554		5.7	11.9102	17.7494
		5.8	9.19259	17.4948		5.8	11.7612	17.6893
		5.9	9.30465	17.0055		5.9	11.5749	17.4768
		6	9.09014	17.2147		6	10.7691	16.5464
		6.1	8.31667	16.8691		6.1	11.3723	17.1183
		6.2	8.53533	16.4964		6.2	11.3456	17.0246
		6.3	7.76288	16.4689		6.3	11.27	16.6905
		6.4	8.49215	16.354		6.4	10.5614	16.9205
		6.5	8.02753	16.226		6.5	10.9998	16.6563
		6.6	8.07021	16.2484		6.6	10.7916	16.482
		6.7	7.53302	15.8548		6.7	10.9654	17.0238
		6.8	8.04546	16.5669		6.8	11.0623	16.8098
		6.9	8.1604	16.2632		6.9	11.3448	16.7968
		7	8.10515	16.7079		7	11.6099	17.2144
		7.1	7.46962	15.6644		7.1	11.3569	16.9325
		7.2	8.08645	16.5246		7.2	10.7169	16.6818
		7.3	7.93126	16.3276		7.3	11.1454	16.5815
		7.4	8.45176	16.7324		7.4	11.4974	17.066
		7.5	9.12563	16.9075		7.5	11.3601	16.9126
		7.6	8.76065	16.7856		7.6	11.3453	17.1466
		7.7	8.85682	16.8095		7.7	11.8808	17.5129
		7.8	9.18726	17.1576		7.8	11.2872	17.104
		7.9	8.8515	16.961		7.9	11.6513	17.4652
		8	8.69741	16.9766		8	11.4497	17.2384
		8.1	8.42457	17.132		8.1	11.7847	17.4801
		8.2	8.50374	16.8413		8.2	11.6782	17.8366
		8.3	8.17611	16.434		8.3	11.8814	17.5664
		8.4	8.2922	16.5317		8.4	11.7446	18.106
		8.5	7.61214	16.1093		8.5	11.9029	17.452
		8.6	7.73468	16.2766		8.6	11.6107	17.6199
		8.7	8.34754	16.5581		8.7	11.6508	17.7495
		8.8	8.09606	16.584		8.8	10.9766	17.1639
		8.9	8.1259	17.0111		8.9	10.8364	17.1555
		9	7.71698	16.2715		9	10.4222	17.0211
		9.1	8.28033	16.5726		9.1	10.5078	16.7205
		9.2	7.81084	16.6641		9.2	10.6967	16.7085
		9.3	7.96795	16.3872		9.3	10.4335	17.1712
		9.4	8.04746	16.7093		9.4	10.8288	17.1237
		9.5	7.37714	16.0008		9.5	10.8086	17.2826
		9.6	8.27684	16.6417		9.6	11.0335	17.2982
		9.7	7.83936	16.4298		9.7	11.0127	17.3729
		9.8	7.99145	16.1377		9.8	11.0215	17.6851
		9.9	8.31585	16.7495		9.9	10.8788	17.2221
		10	8.99402	17.0212		10	10.8344	17.1914
		10.1	8.26166	16.6719		10.1	10.6909	16.8591
		10.2	8.3899	16.7812		10.2	10.8971	17.0112
		10.3	8.23749	16.7429		10.3	10.6368	17.1252
		10.4	8.30894	16.5475		10.4	10.5618	17.1817
		10.5	7.95605	16.3975		10.5	10.2526	16.728
		10.6	7.7572	15.9674		10.6	10.0195	16.9693
		10.7	7.87433	16.5594		10.7	10.2185	16.5521
		10.8	8.84187	17.0593		10.8	9.41876	16.1382
		10.9	8.29691	16.7599		10.9	10.2828	16.5709
		11	7.94392	16.5388		11	9.6922	16.4073
		11.1	8.28402	16.3177		11.1	10.1454	16.4122
		11.2	8.52824	16.7975		11.2	9.86019	16.252
		11.3	8.61466	17.4014		11.3	10.3777	16.8037
		11.4	8.04146	16.1275		11.4	10.6515	16.9818
		11.5	8.25252	16.4565		11.5	10.0173	16.7588
		11.6	8.71246	16.8325		11.6	10.0457	17.1106
		11.7	8.69824	16.918		11.7	9.52085	16.8443
		11.8	8.98532	17.3977		11.8	9.21429	16.7954
		11.9	8.71925	17.1205		11.9	9.48996	16.5626
		12	8.70871	17.1679		12	9.08877	16.0218
		12.1	8.41996	17.0462		12.1	8.74466	16.1431
		12.2	7.92124	16.4799		12.2	9.11485	16.4458
		12.3	8.35608	16.8035		12.3	8.99826	16.6253
		12.4	8.40497	16.554		12.4	9.22028	16.6499
		12.5	8.71042	17.3342		12.5	9.2387	16.56
		12.6	8.81817	16.9838		12.6	9.27367	16.5488
		12.7	8.7139	16.7198		12.7	9.86129	17.2165
		12.8	8.64362	16.9394		12.8	9.35955	16.9763
		12.9	8.64534	16.4761		12.9	9.30964	16.9306
		13	8.77525	17.1028		13	9.30682	16.9815
		13.1	9.09127	16.9139		13.1	9.14412	16.4779
		13.2	8.50359	16.6963		13.2	8.98094	16.3334
		13.3	8.71484	16.7251		13.3	8.95601	16.564
		13.4	8.92494	17.055		13.4	8.97623	16.0491
		13.5	8.84334	16.9242		13.5	8.54869	16.1412
		13.6	8.7056	16.742		13.6	8.97487	16.6774
		13.7	7.989	16.1309		13.7	8.97085	16.7554
		13.8	8.45333	16.5184		13.8	9.07261	16.3874
		13.9	8.654	17.0097		13.9	9.05832	16.5653
		14	7.85935	16.058		14	9.57432	16.9474
		14.1	8.61549	16.5725		14.1	8.97413	16.3047
		14.2	8.4963	16.8655		14.2	9.27354	16.9746
		14.3	8.48127	16.5771		14.3	9.18418	16.6307
		14.4	8.58448	16.7284		14.4	8.70208	16.1869
		14.5	8.80793	16.7677		14.5	9.14782	16.8799
		14.6	8.13763	16.5731		14.6	9.02005	16.1955
		14.7	7.7567	16.0286		14.7	8.96829	16.2926
		14.8	7.8583	15.7652		14.8	9.33296	16.4579
		14.9	8.46858	16.682		14.9	9.6763	16.143
		15	8.46561	16.597		15	9.21421	16.7555
		15.1	8.12545	16.505		15.1	9.56137	16.3423
		15.2	8.10532	16.5578		15.2	9.37437	16.4675
		15.3	8.46411	16.7344		15.3	9.60583	16.8204
		15.4	8.12056	16.0553		15.4	9.3009	16.7711
		15.5	8.3984	16.5883		15.5	9.90024	17.1705
		15.6	8.29169	16.5637		15.6	9.65361	17.3372
		15.7	8.50046	16.4419		15.7	9.91071	17.2785
		15.8	7.74115	16.0922		15.8	9.38952	17.1552
		15.9	8.28007	16.3626		15.9	9.48763	16.4826
		16	7.92745	16.5698		16	9.40425	17.0037
		16.1	8.29481	16.6935		16.1	9.19503	16.7326
		16.2	7.45793	16.4606		16.2	9.11546	16.3187
		16.3	7.87945	16.6197		16.3	9.14057	16.5382
		16.4	8.43226	16.8303		16.4	9.4155	16.5814
		16.5	8.19687	16.9072		16.5	9.46659	16.396
		16.6	8.18805	16.5474		16.6	10.0557	17.4933
		16.7	8.60935	16.5759		16.7	9.88295	17.3092
		16.8	8.73379	16.9475		16.8	9.9758	17.3956
		16.9	8.18268	16.931		16.9	10.3389	17.1218
		17	8.55638	17.6144		17	9.76663	17.0265
		17.1	8.13135	16.8139		17.1	9.68211	16.8337
		17.2	7.98516	16.9708		17.2	9.79137	17.6377
		17.3	8.19321	16.5487		17.3	10.0862	17.1493
		17.4	8.33114	16.6336		17.4	9.83503	17.1314
		17.5	8.47065	16.7458		17.5	9.98705	17.6409
		17.6	7.47717	16.2462		17.6	9.97817	17.1481
		17.7	7.69079	16.2285		17.7	9.41422	16.7447
		17.8	7.99403	16.3127		17.8	9.72938	17.1533
		17.9	8.25596	16.1597		17.9	9.54277	17.0641
		18	7.80763	16.242		18	9.47147	17.2643
		18.1	8.44278	16.5788		18.1	9.4215	16.438
		18.2	7.96377	16.2439		18.2	9.62601	16.7326
		18.3	8.04297	15.8087		18.3	9.74182	16.7613
		18.4	7.64679	16.2136		18.4	10.2998	16.8801
		18.5	8.37383	16.3496		18.5	10.1051	16.9758
		18.6	8.28951	16.4759		18.6	9.51564	16.9265
		18.7	8.39383	16.53		18.7	9.80487	16.9855
		18.8	8.3398	16.1799		18.8	9.85579	17.2746
		18.9	8.07512	15.9723		18.9	9.78662	17.3436
		19	7.72949	16.0574		19	9.62592	17.2535
		19.1	7.6776	15.7801		19.1	9.56124	17.1282
		19.2	8.37688	16.1845		19.2	9.45578	17.0648
		19.3	7.93989	16.4884		19.3	9.37209	16.7656
		19.4	8.09504	16.249		19.4	9.77549	17.0896
		19.5	7.85881	15.9012		19.5	9.87567	17.7009
		19.6	7.9527	16.1584		19.6	9.73598	17.017
		19.7	8.12248	16.642		19.7	8.9684	16.4394
		19.8	7.86349	16.3634		19.8	9.49446	16.956
		19.9	7.6471	15.8869		19.9	9.36951	17.0158
		20	8.0584	16.2273		20	9.90676	17.2089
		20.1	7.74391	15.482		20.1	9.61174	17.4867
		20.2	7.42775	16.4042		20.2	9.41431	17.2986
		20.3	7.34442	16.3428		20.3	9.97736	17.5807
		20.4	7.86623	16.3509		20.4	9.50848	17.2473
		20.5	7.10741	16.7059		20.5	9.65065	16.6451
		20.6	7.1951	16.4297		20.6	9.53426	16.6566
		20.7	7.18465	16.577		20.7	9.59922	17.1086
		20.8	7.74908	16.844		20.8	9.98822	17.6481
		20.9	8.36805	17.3999		20.9	10.0031	17.8637
		21	7.85958	17.5649		21	9.6882	17.2432
		21.1	8.09294	16.9314		21.1	9.99861	17.3493
		21.2	8.30903	17.0819		21.2	10.1583	17.6099
		21.3	8.29616	17.5552		21.3	9.6227	17.1398
		21.4	7.22257	16.3309		21.4	9.48362	17.0251
		21.5	7.56855	16.5908		21.5	9.74206	17.0446
		21.6	7.71056	16.4781		21.6	9.47298	16.9202
		21.7	7.75362	16.7012		21.7	9.42353	16.6391
		21.8	7.39179	16.86		21.8	9.2497	17.217
		21.9	7.53424	17.1805		21.9	9.17937	16.5892
		22	7.52463	16.8563		22	10.104	16.2894
		22.1	7.85949	17.0115		22.1	8.88742	15.8286
		22.2	8.15427	17.7329		22.2	9.51057	16.1844
		22.3	8.59843	18.2116		22.3	9.52229	16.8817
		22.4	7.78838	16.4022		22.4	9.67643	16.6507
		22.5	8.59842	17.3127		22.5	9.69508	16.2731
		22.6	7.98846	16.3074		22.6	9.29647	16.3997
		22.7	8.60504	16.9829		22.7	8.82604	16.0271
		22.8	8.54432	17.2609		22.8	9.6414	16.6044
		22.9	8.48403	17.0169		22.9	9.47282	16.2323
		23	8.40555	16.6705		23	9.20727	16.1045
		23.1	8.97033	17.2333		23.1	10.0174	16.1916
		23.2	8.12461	16.6828		23.2	9.5596	16.5864
		23.3	8.89004	17.0843		23.3	10.2197	17.0357
		23.4	8.82639	17.0031		23.4	9.50725	16.4424
		23.5	8.61034	16.8238		23.5	10.013	17.0459
		23.6	8.85252	16.3694		23.6	9.80171	16.8973
		23.7	8.41456	16.6346		23.7	9.69247	16.397
		23.8	8.71731	16.9667		23.8	10.1143	17.0298
		23.9	8.38122	16.6674		23.9	9.91783	16.8346
		24	8.98346	16.9762		24	10.0351	17.1391
		24.1	8.61581	16.7676		24.1	9.42367	16.5661
		24.2	8.53673	16.9695		24.2	10.162	16.8329
		24.3	8.54312	16.7438		24.3	9.46411	16.6771
		24.4	8.69438	17.0991		24.4	9.81332	16.6976
		24.5	8.64524	16.9695		24.5	9.98764	17.3508
		24.6	9.03805	17.1558		24.6	10.3356	16.645
		24.7	9.03354	17.6075		24.7	9.48427	16.3572
		24.8	8.95821	17.2987		24.8	10.043	16.4846
		24.9	9.28662	17.5444		24.9	9.85274	16.4138
		25	8.78674	17.1317		25	9.46461	16.1099
		25.1	10.0704	17.8389		25.1	9.89504	16.6929
		25.2	9.47962	17.5657		25.2	9.37858	16.6616
		25.3	8.35204	16.8986		25.3	9.26971	16.4193
		25.4	9.44035	17.6717		25.4	9.35053	16.173
		25.5	9.53084	17.2648		25.5	8.84689	16.285
		25.6	9.23316	17.5279		25.6	8.85384	15.9969
		25.7	9.09582	17.143		25.7	8.77792	16.332
		25.8	8.99204	17.3089		25.8	8.44012	15.9423
		25.9	9.26743	17.359		25.9	8.93413	16.2277
		26	9.40294	17.7367		26	8.71018	15.8424
		26.1	9.49593	17.4349		26.1	8.67864	15.9929
		26.2	9.13553	17.2111		26.2	8.86699	16.1619
		26.3	9.50378	17.4432		26.3	8.64665	16.3479
		26.4	9.71953	17.7225		26.4	8.91154	16.9806
		26.5	10.0083	18.0073		26.5	8.73822	16.2303
		26.6	9.75119	17.4583		26.6	9.16129	16.8271
		26.7	9.32735	17.4574		26.7	8.98091	16.6503
		26.8	9.90478	17.6419		26.8	9.32124	16.5404
		26.9	9.31429	17.4509		26.9	9.30848	16.8875
		27	9.82031	17.7653		27	9.69541	16.7373
		27.1	9.88994	17.799		27.1	8.94545	16.9577
		27.2	9.32158	17.3866		27.2	9.4527	16.9516
		27.3	9.23217	17.2455		27.3	9.44363	16.8675
		27.4	9.87919	17.7895		27.4	8.98634	16.6934
		27.5	8.90881	17.4281		27.5	9.15042	16.5153
		27.6	9.35254	17.5481		27.6	8.61061	16.6531
		27.7	9.68302	17.937		27.7	8.11589	15.7926
		27.8	9.38742	17.6149		27.8	7.91105	16.5168
		27.9	9.72606	17.6775		27.9	9.46637	16.7826
		28	9.70474	17.9836		28	8.80661	16.8186
		28.1	9.05268	17.8083		28.1	9.49782	17.1933
		28.2	10.2208	18.1352		28.2	9.0549	17.0883
		28.3	10.2413	18.3664		28.3	9.37237	17.6668
		28.4	10.0622	17.9303		28.4	9.58351	17.494
		28.5	9.56288	17.6406		28.5	9.27844	17.4186
		28.6	9.38746	18.022		28.6	9.39369	17.1702
		28.7	9.71724	17.9741		28.7	9.40245	17.3081
		28.8	9.97644	18.3378		28.8	9.01411	17.1258
		28.9	10.3834	18.3789		28.9	9.60296	17.4935
		29	9.46542	17.6069		29	9.46343	17.7018
		29.1	9.85765	17.9749		29.1	9.46868	17.0328
		29.2	9.69176	17.4801		29.2	9.37199	16.9333
		29.3	9.37648	17.506		29.3	9.13636	16.9714
		29.4	9.216	17.4778		29.4	9.17794	17.1133
		29.5	9.72096	17.7514		29.5	9.16003	16.6791
		29.6	9.62417	17.547		29.6	9.36944	16.7283
		29.7	9.80525	18.155		29.7	9.42564	16.8267
		29.8	10.2909	18.5692		29.8	8.65567	16.4107
		29.9	10.1525	18.3319		29.9	9.15187	16.8788
		30	9.89897	18.0823		30	9.04245	16.7328
		30.1	9.85391	17.5526		30.1	9.2278	16.8382
		30.2	9.33957	17.0538		30.2	9.05597	16.7976
		30.3	9.7446	17.8887		30.3	9.30482	17.0621
		30.4	10.5152	18.6701		30.4	8.88073	16.8538
		30.5	10.1258	17.9386		30.5	8.59626	16.9226
		30.6	10.18	17.9452		30.6	9.46704	16.7943
		30.7	10.2706	17.916		30.7	9.7481	16.941
		30.8	10.2099	18.0734		30.8	9.09307	16.8887
		30.9	10.2092	18.1483		30.9	9.47405	17.1595
		31	10.4041	18.0815		31	9.18149	16.877
		31.1	9.84056	17.5399		31.1	9.82286	17.1644
		31.2	10.2952	18.1435		31.2	9.36991	17.0369
		31.3	10.2396	18.063		31.3	9.58829	17.0043
		31.4	9.17904	17.2475		31.4	10.0072	17.594
		31.5	9.8155	17.6245		31.5	9.69559	16.9978
		31.6	10.2122	17.968		31.6	9.14656	17.6901
		31.7	10.4035	17.9061		31.7	8.97934	16.9219
		31.8	10.3426	18.0436		31.8	8.85122	16.8916
		31.9	10.4757	17.9615		31.9	8.41565	16.7981
		32	10.4686	18.2867		32	8.3979	17.0442
		32.1	10.3576	18.0933		32.1	8.17923	17.1788
		32.2	10.6045	18.3891		32.2	8.36335	16.7708
		32.3	10.4354	18.1862		32.3	8.24201	16.3781
		32.4	10.0344	17.9742		32.4	8.13804	16.3383
		32.5	10.0368	17.9464		32.5	8.22607	16.3796
		32.6	9.85603	17.7964		32.6	8.66008	16.6563
		32.7	9.90874	17.9637		32.7	8.88025	17.025
		32.8	10.2284	18.3538		32.8	8.85374	16.5302
		32.9	10.3906	18.2421		32.9	8.2821	15.8479
		33	9.75529	17.8125		33	9.14551	16.7226
		33.1	9.5049	17.6303		33.1	8.11209	15.4123
		33.2	9.56264	17.7212		33.2	9.14602	16.0236
		33.3	9.66397	17.6278		33.3	7.81684	15.8904
		33.4	10.2804	18.1478		33.4	8.59134	15.9617
		33.5	9.79739	17.6559		33.5	7.93914	15.5832
		33.6	10.7427	18.2912		33.6	8.52351	16.5817
		33.7	9.97086	17.9068		33.7	8.37217	16.0006
		33.8	9.61319	17.8862		33.8	9.21834	16.4362
		33.9	9.72763	17.4792		33.9	8.84659	16.2822
		34	9.52862	17.5056		34	8.66275	16.3252
		34.1	9.394	17.1122		34.1	8.64778	16.2033
		34.2	9.33499	17.0459		34.2	9.26666	16.3548
		34.3	9.12731	17.0597		34.3	8.62879	16.3193
		34.4	9.18715	17.332		34.4	7.98167	15.9397
		34.5	8.94566	16.8673		34.5	8.81677	16.4472
		34.6	8.79863	16.566		34.6	9.11896	16.203
		34.7	9.60909	17.2541		34.7	9.19738	16.0696
		34.8	9.20861	17.4293		34.8	8.99628	15.9722
		34.9	8.86033	16.9259		34.9	9.41477	16.8452
		35	8.48607	16.4202		35	8.38023	16.066
		35.1	9.0268	16.587		35.1	8.45451	16.1065
		35.2	8.90339	17.3584		35.2	9.26942	16.5488
		35.3	8.7684	16.7698		35.3	9.08034	15.8458
		35.4	9.24557	17.0659		35.4	8.03322	15.8379
		35.5	8.99614	17.1954		35.5	8.7285	16.6537
		35.6	8.75639	16.6388		35.6	8.62898	16.1294
		35.7	8.83655	16.4561		35.7	9.1975	16.6332
		35.8	8.25772	16.2224		35.8	8.80536	16.3776
		35.9	8.34926	15.7511		35.9	9.01013	16.3935
		36	8.86173	16.7837		36	8.5765	16.6732
		36.1	8.87049	16.9284		36.1	8.76295	16.4586
		36.2	8.60708	16.5213		36.2	8.04579	16.2013
		36.3	8.64367	16.8546		36.3	7.9992	16.3059
		36.4	8.47487	16.5007		36.4	9.00023	16.2111
		36.5	8.53872	16.6802		36.5	8.90556	16.392
		36.6	8.30581	16.203		36.6	9.02226	16.4166
		36.7	9.11272	16.806		36.7	8.47191	16.3171
		36.8	8.41834	16.5647		36.8	8.96179	16.1329
		36.9	8.64371	17.0253		36.9	8.02926	15.8772
		37	8.71788	16.3478		37	7.62003	15.4921
		37.1	8.79099	16.8007		37.1	8.77973	16.4339
		37.2	9.37187	16.9035		37.2	8.79186	16.3138
		37.3	9.33725	17.3922		37.3	8.69467	16.5415
		37.4	9.58304	17.9249		37.4	8.65442	16.405
		37.5	8.94077	17.092		37.5	8.12238	15.9933
		37.6	8.86187	16.7624		37.6	8.27373	16.1314
		37.7	9.50266	17.3336		37.7	9.12171	16.897
		37.8	8.51192	16.7749		37.8	9.35744	16.8518
		37.9	8.87303	17.1665		37.9	8.49924	16.0011
		38	9.31887	17.1717		38	8.70101	16.3261
		38.1	8.18919	16.4016		38.1	8.09916	16.3116
		38.2	8.64417	16.5542		38.2	9.16351	16.8295
		38.3	8.40966	16.86		38.3	8.81798	16.8398
		38.4	8.76299	16.7686		38.4	8.41577	16.4097
		38.5	8.16774	16.2095		38.5	9.18643	16.1419
		38.6	8.93957	17.0546		38.6	8.60586	15.9078
		38.7	8.54372	16.5659		38.7	9.07059	15.976
		38.8	8.67968	16.8819		38.8	8.7427	16.4562
		38.9	8.43407	16.5361		38.9	9.61569	16.7072
		39	7.60899	15.8379		39	9.08564	16.557
		39.1	8.48781	16.9559		39.1	9.22675	16.3586
		39.2	8.55971	16.5138		39.2	8.63809	16.3323
		39.3	8.63042	16.3171		39.3	8.57599	17.1037
		39.4	9.30706	17.2853		39.4	8.10245	16.5194
		39.5	8.46585	16.5689		39.5	8.58049	17.0039
		39.6	8.93683	16.8936		39.6	9.31665	16.6503
		39.7	9.03265	16.8926		39.7	9.17553	16.9851
		39.8	9.66292	17.3027		39.8	9.59439	17.3315
		39.9	9.01385	16.8326		39.9	8.70933	16.4798
		40	8.08591	16.4733		40	8.83724	16.4538
		40.1	9.1886	17.2207		40.1	9.21986	16.6762
		40.2	8.62348	16.6565		40.2	9.98061	17.5982
		40.3	8.56415	16.7634		40.3	9.21806	17.1574
		40.4	8.95663	17.0161		40.4	9.0663	16.3213
		40.5	9.05859	16.99		40.5	9.28299	16.7427
		40.6	8.92977	16.9542		40.6	9.21922	16.1924
		40.7	9.38478	17.1909		40.7	8.8462	16.2184
		40.8	8.86891	16.8012		40.8	9.60717	16.4557
		40.9	8.71864	16.4672		40.9	9.09338	16.201
		41	9.28645	16.8148		41	9.04023	16.3182
		41.1	8.23784	16.4741		41.1	9.14509	16.2533
		41.2	8.72995	16.5678		41.2	9.33094	17.075
		41.3	8.75484	16.934		41.3	9.61802	16.6741
		41.4	8.94319	16.8437		41.4	9.29996	15.9119
		41.5	9.00872	16.8885		41.5	8.73939	15.8344
		41.6	9.3227	17.112		41.6	8.77577	16.0548
		41.7	8.33238	16.1771		41.7	8.68837	16.3196
		41.8	8.66061	16.3588		41.8	8.224	16.0644
		41.9	8.91695	16.4968		41.9	8.15806	15.8729
		42	8.17776	16.303		42	8.3243	15.8378
		42.1	8.40379	16.2878		42.1	8.38238	16.2695
		42.2	8.59906	16.5631		42.2	7.54643	15.3546
		42.3	8.51525	16.2639		42.3	8.28216	15.4417
		42.4	8.5643	16.3885		42.4	8.29133	15.8717
		42.5	8.12618	16.1706		42.5	8.81608	16.07
		42.6	8.584	16.4239		42.6	8.90114	16.1105
		42.7	8.66224	16.3934		42.7	8.82686	16.0103
		42.8	8.46843	16.4859		42.8	9.00559	16.4731
		42.9	8.94209	17.1257		42.9	8.90253	16.2771
		43	9.19268	16.7026		43	8.49881	15.7663
		43.1	9.27872	16.8274		43.1	8.91249	16.2655
		43.2	8.86597	16.5013		43.2	9.30228	16.7927
		43.3	9.01741	16.9125		43.3	9.51631	16.9941
		43.4	9.25722	17.1327		43.4	9.08811	16.6038
		43.5	9.0897	16.6243		43.5	9.49275	17.1878
		43.6	9.35986	17.1847		43.6	9.01527	16.5405
		43.7	9.06048	17.1229		43.7	9.18739	16.6664
		43.8	8.72368	16.8484		43.8	8.79075	16.7753
		43.9	9.09352	16.737		43.9	8.84257	16.4425
		44	8.9649	16.6534		44	9.11398	16.4384
		44.1	8.93616	16.7719		44.1	8.92866	16.5896
		44.2	9.13621	16.6995		44.2	8.89248	16.9609
		44.3	8.66816	16.4557		44.3	8.6224	16.4309
		44.4	8.57202	16.6821		44.4	8.20547	15.9676
		44.5	9.01121	16.5164		44.5	8.50065	15.9084
		44.6	9.38552	17.2503		44.6	9.13659	17.313
		44.7	9.30585	17.1417		44.7	8.97457	17.1461
		44.8	9.54196	17.1489		44.8	9.00542	16.7604
		44.9	9.59707	17.2639		44.9	9.13323	17.7945
		45	9.03658	16.7807		45	9.61691	17.4042
		45.1	9.38284	16.9445		45.1	9.23982	18.0253
		45.2	9.27977	17.1798		45.2	8.76428	17.4721
		45.3	10.0967	17.4812		45.3	9.24578	18.2275
		45.4	9.09064	17.0252		45.4	9.66516	17.8819
		45.5	8.60159	16.4087		45.5	9.89555	18.111
		45.6	8.6366	16.573		45.6	9.66581	17.499
		45.7	8.85313	16.9188		45.7	9.53499	17.7224
		45.8	9.72733	16.9733		45.8	10.21	17.7107
		45.9	8.9269	16.4619		45.9	9.98395	17.6799
		46	9.01773	16.5759		46	10.081	17.736
		46.1	8.91025	16.8343		46.1	9.72448	17.3356
		46.2	9.66428	16.9533		46.2	9.22384	16.2559
		46.3	8.97582	16.8381		46.3	8.97284	17.1049
		46.4	8.93348	17.1246		46.4	8.78676	16.0701
		46.5	9.13959	17.3978		46.5	8.88464	16.6177
		46.6	8.9341	16.8782		46.6	8.44252	16.684
		46.7	9.41605	17.3511		46.7	8.56814	16.1504
		46.8	9.6219	16.9403		46.8	9.16543	17.2188
		46.9	9.25227	17.0925		46.9	8.67188	17.1983
		47	9.20508	17.0915		47	9.11291	17.2675
		47.1	8.90054	16.7179		47.1	9.39907	17.5448
		47.2	9.24956	16.6097		47.2	9.70519	17.346
		47.3	9.43042	17.0194		47.3	9.69968	17.3226
		47.4	9.34935	16.965		47.4	9.45245	17.8343
		47.5	9.28421	17.4031		47.5	9.84606	17.959
		47.6	9.30051	16.9233		47.6	9.18688	17.4007
		47.7	8.90936	17.0688		47.7	10.0127	17.6251
		47.8	9.21253	16.9607		47.8	10.0992	18.0623
		47.9	9.27268	16.9457		47.9	9.8679	17.3387
		48	8.90846	16.516		48	10.2029	18.0346
		48.1	8.99139	16.3223		48.1	9.8021	17.0742
		48.2	9.58168	17.2485		48.2	9.77103	16.753
		48.3	9.29779	17.229		48.3	9.75751	17.5197
		48.4	9.18473	17.0144		48.4	9.57895	16.9391
		48.5	8.90489	16.8001		48.5	9.39684	16.625
		48.6	9.15723	17.214		48.6	9.15684	16.8415
		48.7	9.38744	17.2829		48.7	9.2537	17.3094
		48.8	9.31581	16.8122		48.8	9.38748	17.1441
		48.9	9.41451	17.1036		48.9	9.20253	16.9009
		49	9.77725	17.7076		49	9.51881	16.958
		49.1	9.27518	17.0608		49.1	9.12161	16.4694
		49.2	9.6083	17.2901		49.2	9.55781	17.0777
		49.3	9.50401	17.3259		49.3	9.51922	16.6446
		49.4	9.79294	17.2876		49.4	9.90655	16.9995
		49.5	8.53509	16.2446		49.5	9.23971	17.1406
		49.6	9.40971	16.6705		49.6	9.24105	16.8393
		49.7	9.69863	17.0721		49.7	9.5788	17.0324
		49.8	9.9652	17.5859		49.8	9.22883	16.7458
		49.9	9.5557	17.238		49.9	9.38034	17.0044
		50	9.35012	16.8051		50	9.69608	17.1869
		50.1	9.8211	17.4161		50.1	9.50911	17.2939
		50.2	9.86946	17.1939		50.2	9.46069	17.6361
		50.3	9.62697	17.5566		50.3	9.37512	17.153
		50.4	9.57248	17.0006		50.4	9.82094	17.5386
		50.5	10.1591	17.431		50.5	10.2983	18.1639
		50.6	9.80704	17.8404		50.6	9.59183	17.1582
		50.7	9.73846	17.7494		50.7	9.91794	17.4202
		50.8	9.9617	17.5883		50.8	9.74451	17.7063
		50.9	9.58777	17.3609		50.9	9.48232	16.7111
		51	9.46842	17.5241		51	9.28896	16.7443
		51.1	9.08684	17.0879		51.1	9.49957	16.8477
		51.2	9.10731	17.1185		51.2	9.6628	16.5541
		51.3	9.94203	17.7729		51.3	9.3496	16.86
		51.4	9.66456	17.7259		51.4	9.01858	16.612
		51.5	9.78013	17.5688		51.5	9.35307	16.9326
		51.6	9.35336	17.0623		51.6	9.88785	17.5167
		51.7	9.13792	16.8741		51.7	9.92755	17.6296
		51.8	9.39451	17.5749		51.8	9.45311	17.2671
		51.9	10.1278	17.1787		51.9	9.79615	17.5954
		52	9.81282	18.1074		52	9.91215	17.8012
		52.1	9.06347	17.11		52.1	9.39716	17.0421
		52.2	9.39976	17.0458		52.2	9.80179	17.0538
		52.3	9.72877	17.3219		52.3	10.1022	17.4423
		52.4	9.08691	16.8948		52.4	9.2473	17.2231
		52.5	9.4777	16.9695		52.5	9.58016	16.7288
		52.6	9.39267	17.0232		52.6	9.3267	16.9852
		52.7	9.69579	17.5716		52.7	9.77066	16.6596
		52.8	9.60094	17.0197		52.8	10.0562	17.0247
		52.9	9.06366	16.7596		52.9	9.31167	17.1721
		53	9.55604	17.3631		53	9.06164	16.5984
		53.1	9.3397	17.1287		53.1	9.52774	17.103
		53.2	9.30079	17.1466		53.2	9.37659	16.5091
		53.3	8.5121	16.1728		53.3	9.60059	17.311
		53.4	8.96917	16.7414		53.4	10.2038	17.4427
		53.5	8.76197	16.6577		53.5	9.56238	16.9421
		53.6	8.66855	16.4388		53.6	9.48346	17.0482
		53.7	8.04484	15.9665		53.7	9.18613	17.0042
		53.8	9.03947	16.6875		53.8	10.0739	17.94
		53.9	8.62828	16.367		53.9	10.0879	18.046
		54	8.21314	16.032		54	9.34938	17.4041
		54.1	7.8773	16.2575		54.1	9.59259	17.7902
		54.2	8.32465	15.8391		54.2	9.03948	17.2205
		54.3	8.46428	15.8125		54.3	9.86519	17.7687
		54.4	8.67156	15.7983		54.4	9.41447	17.5589
		54.5	8.42718	16.1923		54.5	8.95905	16.9021
		54.6	8.7497	16.4583		54.6	8.95549	16.8453
		54.7	8.81483	16.5683		54.7	9.27234	16.7292
		54.8	9.24717	17.0415		54.8	9.36059	17.1753
		54.9	8.50035	16.2679		54.9	9.4491	17.0856
		55	9.07134	16.7854		55	9.07406	16.6863
		55.1	8.71013	16.1424		55.1	9.44141	16.9814
		55.2	8.90297	16.5209		55.2	9.41863	17.0854
		55.3	9.12466	16.5873		55.3	9.04737	17.2002
		55.4	8.84753	16.5703		55.4	9.51269	16.7292
		55.5	8.44062	16.28		55.5	9.4145	17.0795
		55.6	8.60901	16.3357		55.6	9.52054	16.9169
		55.7	8.67765	16.3062		55.7	9.11581	16.9406
		55.8	8.70848	16.1958		55.8	9.41795	17.3184
		55.9	8.69135	16.0991		55.9	10.037	17.6982
		56	9.1247	16.2409		56	9.70946	17.3543
		56.1	8.76482	16.3051		56.1	9.90126	17.2879
		56.2	9.57122	17.0055		56.2	9.73786	17.3704
		56.3	9.2161	16.5488		56.3	10.1066	17.2354
		56.4	9.55318	16.6623		56.4	10.0079	17.5983
		56.5	9.10814	16.5061		56.5	9.39484	16.8625
		56.6	9.06739	16.4341		56.6	9.32874	17.12
		56.7	9.36475	16.4628		56.7	9.38737	17.0302
		56.8	9.06983	16.2667		56.8	9.94851	17.1337
		56.9	9.03138	16.4614		56.9	9.23814	16.9398
		57	8.98947	16.5048		57	9.72274	17.4365
		57.1	9.24264	16.5452		57.1	9.71842	17.3
		57.2	9.0571	16.5875		57.2	9.76264	17.9863
		57.3	8.71498	16.0868		57.3	9.88046	17.6011
		57.4	8.74799	16.3546		57.4	9.84537	17.3175
		57.5	9.08613	16.6851		57.5	9.91076	17.115
		57.6	8.99804	16.5691		57.6	9.64407	17.5213
		57.7	9.06855	16.7597		57.7	9.19096	17.4436
		57.8	9.32449	16.7024		57.8	9.35839	17.0045
		57.9	8.65769	16.33		57.9	9.6001	16.985
		58	8.45468	16.3378		58	8.49559	15.8997
		58.1	8.63082	16.235		58.1	9.21757	17.0766
		58.2	8.71802	16.6809		58.2	9.44136	17.0828
		58.3	8.74776	16.5171		58.3	9.37673	17.1724
		58.4	9.10625	16.8958		58.4	8.95859	16.6666
		58.5	8.99654	16.4282		58.5	9.22036	17.1894
		58.6	8.88563	16.6114		58.6	9.22607	16.8801
		58.7	8.46146	16.0834		58.7	9.17295	17.084
		58.8	8.7462	16.356		58.8	9.18238	16.7843
		58.9	8.92783	16.7395		58.9	9.06426	16.7337
		59	8.55766	16.2947		59	9.33058	17.305
		59.1	9.02289	16.721		59.1	8.47282	16.5059
		59.2	8.88231	16.8058		59.2	8.91509	16.5624
		59.3	8.41189	16.0572		59.3	8.53113	16.6166
		59.4	8.87539	16.2261		59.4	9.16565	17.1579
		59.5	7.93751	16.0437		59.5	9.31041	17.1426
		59.6	8.49013	16.2646		59.6	8.31846	16.3332
		59.7	8.67171	16.5226		59.7	9.11651	17.2626
		59.8	8.59939	16.509		59.8	8.9311	16.4948
		59.9	8.43533	16.977		59.9	9.14217	17.3308
		60	8.23389	16.4209		60	9.0964	16.9321
		60.1	8.7981	16.3747		60.1	9.23372	17.0356
		60.2	8.35456	16.2707		60.2	8.6243	16.9108
		60.3	8.75633	16.4446		60.3	8.26207	16.7744
		60.4	9.00151	16.4492		60.4	8.43956	16.6524
		60.5	8.90649	17.1828		60.5	8.84292	16.4434
		60.6	8.84575	16.7301		60.6	8.59438	16.8969
		60.7	8.85146	16.3308		60.7	9.05109	17.3051
		60.8	8.75097	16.3587		60.8	8.93345	17.5068
		60.9	9.23178	16.5191		60.9	8.91719	17.4874
		61	8.60095	16.6419		61	9.35537	17.4085
		61.1	8.88858	16.4488		61.1	8.98625	17.4808
		61.2	8.86595	16.7601		61.2	8.75222	16.9752
		61.3	8.64527	16.1459		61.3	8.89354	17.7452
		61.4	8.78212	16.8419		61.4	8.76923	17.4248
		61.5	9.16945	16.6477		61.5	8.73569	17.2632
		61.6	9.18772	16.3695		61.6	8.55934	17.1743
		61.7	8.94176	16.7623		61.7	9.42377	17.7285
		61.8	8.69144	16.371		61.8	9.09135	17.6726
		61.9	8.88055	16.3556		61.9	8.86179	17.1995
		62	8.69167	16.2309		62	9.5205	17.4439
		62.1	8.88006	16.5044		62.1	8.71017	17.0322
		62.2	8.14455	15.5666		62.2	8.99515	17.5083
		62.3	8.55644	15.946		62.3	8.37053	16.7486
		62.4	8.49835	15.9741		62.4	9.58101	17.208
		62.5	8.05942	16.1958		62.5	8.94319	17.1897
		62.6	8.53947	15.9744		62.6	8.79014	17.0956
		62.7	8.22703	15.8368		62.7	8.82804	17.0834
		62.8	9.0159	16.0593		62.8	9.28159	17.7692
		62.9	8.91863	16.6628		62.9	9.48985	17.7545
		63	8.44542	16.519		63	9.32779	17.607
		63.1	8.43898	15.9538		63.1	9.2697	17.5518
		63.2	8.93591	16.558		63.2	8.52015	16.9656
		63.3	8.37231	16.2126		63.3	8.68085	17.4305
		63.4	8.15099	16.1876		63.4	9.00203	16.8945
		63.5	7.97517	16.0013		63.5	8.73896	17.231
		63.6	8.77823	16.7604		63.6	9.18161	17.0699
		63.7	8.28581	16.7731		63.7	9.09128	16.9201
		63.8	7.99623	16.6355		63.8	8.83023	17.3449
		63.9	8.33973	17.4577		63.9	8.69847	17.1057
		64	8.61113	16.9276		64	8.81126	17.0099
		64.1	8.26521	16.6085		64.1	8.88542	16.8794
		64.2	7.94394	16.7624		64.2	8.16539	16.6297
		64.3	7.9347	16.7752		64.3	8.73134	16.9014
		64.4	8.62777	16.8739		64.4	8.91658	17.3248
		64.5	7.77025	16.0437		64.5	8.6029	17.3795
		64.6	7.93032	16.2442		64.6	9.11268	17.4579
		64.7	7.41406	15.8791		64.7	8.89354	17.3108
		64.8	7.2689	15.9101		64.8	8.71813	17.6851
		64.9	7.48348	15.6875		64.9	8.64292	17.7448
		65	7.05089	16.1031		65	8.66952	17.3382
		65.1	7.89969	15.925		65.1	8.6446	17.0434
		65.2	7.21092	14.8185		65.2	8.36442	17.1245
		65.3	7.70017	15.692		65.3	8.95176	17.7626
		65.4	7.6325	15.4024		65.4	9.23022	17.6216
		65.5	7.77514	15.2713		65.5	9.30363	17.4253
		65.6	8.02652	15.3873		65.6	9.12152	17.3666
		65.7	7.35498	14.863		65.7	8.94858	17.5311
		65.8	7.76472	15.6146		65.8	9.20315	17.7131
		65.9	7.41304	15.6226		65.9	9.17783	17.4903
		66	7.54746	15.3055		66	9.09768	17.8331
		66.1	7.61456	15.6746		66.1	8.61903	17.458
		66.2	8.01262	15.7683		66.2	9.0967	17.3912
		66.3	7.71889	15.5692		66.3	8.87293	17.7781
		66.4	7.55732	14.7054		66.4	9.91166	18.2297
		66.5	8.14302	15.3486		66.5	9.82173	18.2226
		66.6	8.35695	16.2022		66.6	9.0041	17.5701
		66.7	7.90841	15.9788		66.7	9.34188	18.0029
		66.8	7.55849	15.5805		66.8	8.81571	17.4266
		66.9	8.29109	16.2992		66.9	8.93844	17.2756
		67	8.09776	15.9101		67	9.03618	17.6167
		67.1	7.39343	15.8235		67.1	9.29638	17.4819
		67.2	7.9894	15.87		67.2	9.2324	17.7128
		67.3	7.24335	15.927		67.3	8.54058	17.2059
		67.4	7.63915	16.2381		67.4	8.88341	17.4901
		67.5	8.08467	16.1656		67.5	9.21044	17.0184
		67.6	7.73841	16.2241		67.6	8.96211	17.4312
		67.7	7.86127	15.573		67.7	9.29133	17.5627
		67.8	7.84844	16.1844		67.8	9.05784	17.3488
		67.9	8.32591	15.7984		67.9	9.43326	17.5975
		68	7.81564	15.5588		68	9.15627	17.7664
		68.1	8.03839	15.9226		68.1	8.63678	17.59
		68.2	7.88603	16.1003		68.2	8.91656	17.6243
		68.3	7.82566	15.6796		68.3	9.35145	18.1918
		68.4	7.8576	15.7805		68.4	9.20788	17.814
		68.5	8.02008	15.2741		68.5	9.70395	17.9911
		68.6	7.50638	15.8252		68.6	9.06586	17.7912
		68.7	7.74627	16.0247		68.7	9.2175	17.5045
		68.8	7.51693	15.8613		68.8	9.12661	17.3474
		68.9	7.73685	15.5503		68.9	9.04752	17.7033
		69	8.26827	15.6407		69	9.41917	17.7324
		69.1	7.51914	15.2336		69.1	8.9889	17.5252
		69.2	7.89932	15.657		69.2	8.93146	17.3118
		69.3	7.99383	15.7149		69.3	9.13315	17.6496
		69.4	7.76914	15.5007		69.4	9.11243	17.6851
		69.5	7.96067	15.0575		69.5	8.79281	17.0426
		69.6	8.07241	15.6266		69.6	8.52549	17.1571
		69.7	8.12843	15.5879		69.7	8.98743	17.4448
		69.8	8.29898	15.7789		69.8	9.16728	17.5269
		69.9	8.15893	15.5544		69.9	8.65659	16.7627
		70	8.63654	15.7024		70	9.2708	17.8913
		70.1	7.46334	15.3077		70.1	9.15109	17.852
		70.2	7.66136	15.0376		70.2	8.71813	17.3068
		70.3	8.05974	15.2617		70.3	8.61369	17.3372
		70.4	7.37729	15.4055		70.4	8.80914	17.6886
		70.5	8.5202	15.809		70.5	8.89602	17.1423
		70.6	8.06924	15.7913		70.6	9.01855	17.4514
		70.7	7.67077	15.2175		70.7	9.43561	17.5698
		70.8	8.65052	15.8993		70.8	9.92584	17.9311
		70.9	7.81733	15.6979		70.9	9.7093	18.4954
		71	8.2466	15.5659		71	9.90194	18.1354
		71.1	7.59699	15.2644		71.1	9.47243	18.2003
		71.2	7.64324	14.9683		71.2	9.38498	17.9645
		71.3	7.91831	15.0826		71.3	9.02472	17.6132
		71.4	7.89254	15.3545		71.4	9.25873	17.5722
		71.5	8.02302	15.178		71.5	8.90877	17.2091
		71.6	7.51144	15.2223		71.6	9.15456	17.4257
		71.7	7.57876	14.8898		71.7	9.15084	16.9561
		71.8	8.33225	15.8122		71.8	8.7401	17.444
		71.9	7.36136	14.9573		71.9	9.32723	17.8387
		72	7.78458	14.7796		72	8.60865	17.2654
		72.1	7.1344	14.3595		72.1	8.62437	17.3054
		72.2	7.1781	14.5429		72.2	8.70107	17.6142
		72.3	7.55715	14.7093		72.3	8.52973	17.7923
		72.4	7.51924	14.7135		72.4	8.84482	17.3428
		72.5	7.5219	14.5831		72.5	8.59802	17.2208
		72.6	7.64757	14.8743		72.6	8.18431	17.8445
		72.7	7.96954	15.0475		72.7	8.56462	17.6653
		72.8	8.03752	15.4957		72.8	8.76941	17.2055
		72.9	7.70893	15.2696		72.9	8.78866	17.5591
		73	7.92785	15.6954		73	8.323	16.5923
		73.1	8.23505	15.6967		73.1	8.40892	16.5626
		73.2	8.1889	15.407		73.2	8.70382	17.5963
		73.3	8.17001	15.8861		73.3	8.93918	17.2437
		73.4	8.23242	15.3807		73.4	8.53322	17.1979
		73.5	8.05838	15.2567		73.5	9.06079	17.6172
		73.6	7.54108	14.8415		73.6	8.43568	16.6507
		73.7	8.51604	16.1073		73.7	8.66459	17.1796
		73.8	8.24128	15.7239		73.8	8.24816	16.8579
		73.9	7.90232	15.5566		73.9	9.16563	17.2543
		74	8.42492	15.6685		74	8.66025	17.388
		74.1	8.48292	15.8791		74.1	9.44503	17.8383
		74.2	8.15096	15.4877		74.2	8.77768	17.1858
		74.3	7.58798	14.9704		74.3	8.45552	17.0638
		74.4	8.09085	15.172		74.4	8.25889	16.4463
		74.5	7.56539	14.6585		74.5	8.25696	17.0011
		74.6	7.83171	15.0428		74.6	8.48491	17.32
		74.7	8.27999	15.3342		74.7	8.55318	17.0052
		74.8	7.96604	15.3142		74.8	9.08057	17.4605
		74.9	8.39288	15.4476		74.9	8.66831	17.1405
		75	7.62383	14.7936		75	8.54867	17.1587
		75.1	8.09343	15.3603		75.1	8.25573	16.3745
		75.2	8.20656	15.8099		75.2	8.80946	16.7608
		75.3	7.91306	15.6092		75.3	8.2016	17.036
		75.4	7.52446	15.2694		75.4	8.42764	16.7413
		75.5	7.88659	15.3024		75.5	8.2992	16.4692
		75.6	7.79515	15.0842		75.6	8.64098	17.2452
		75.7	7.1908	14.8319		75.7	9.14454	17.3526
		75.8	7.35423	14.7607		75.8	8.72599	17.4455
		75.9	7.03478	14.6958		75.9	8.77242	17.1587
		76	7.56469	15.2147		76	8.92871	17.395
		76.1	7.43283	15.3213		76.1	8.67348	17.3641
		76.2	7.94226	15.3045		76.2	8.78623	17.0251
		76.3	7.54786	14.9448		76.3	8.5106	16.9063
		76.4	7.13162	14.5912		76.4	8.77895	17.1454
		76.5	7.2666	14.6448		76.5	8.41811	17.0585
		76.6	7.30582	14.8582		76.6	8.47746	17.3362
		76.7	7.51324	14.7183		76.7	8.40188	17.164
		76.8	7.61051	15.1183		76.8	8.39476	16.731
		76.9	7.77428	15.3776		76.9	8.54745	16.9869
		77	7.93034	15.6602		77	8.50356	17.1764
		77.1	8.19581	15.7091		77.1	8.27515	16.7333
		77.2	8.00957	15.5082		77.2	8.83586	17.2672
		77.3	7.74145	15.4531		77.3	8.54188	16.9913
		77.4	8.19902	15.2819		77.4	8.35256	17.0665
		77.5	8.19023	15.2072		77.5	8.65312	17.0925
		77.6	8.47965	15.6271		77.6	8.41802	16.9877
		77.7	7.95442	15.5683		77.7	8.60807	17.244
		77.8	7.79106	15.2017		77.8	8.79331	17.3973
		77.9	8.76077	15.715		77.9	8.3712	17.3887
		78	8.35838	15.8131		78	8.62423	17.2117
		78.1	8.4596	15.6784		78.1	8.25917	17.003
		78.2	8.02795	15.8623		78.2	7.90502	16.3963
		78.3	7.29728	15.1875		78.3	7.75327	16.9326
		78.4	8.08966	15.5551		78.4	8.313	16.6713
		78.5	7.92718	15.2713		78.5	8.52539	16.6347
		78.6	8.13619	16.2295		78.6	8.30036	16.437
		78.7	8.39736	15.9069		78.7	8.21564	16.7466
		78.8	8.0501	15.3964		78.8	8.43485	16.995
		78.9	8.39668	15.9539		78.9	8.41163	17.1135
		79	8.40235	15.966		79	8.45715	17.2434
		79.1	9.067	16.4775		79.1	8.86123	17.0533
		79.2	8.07965	15.4605		79.2	8.99335	17.4266
		79.3	8.59281	16.3598		79.3	8.93529	17.555
		79.4	8.5532	16.0357		79.4	8.86745	17.2294
		79.5	8.40106	15.9327		79.5	8.73591	17.2561
		79.6	8.32556	15.9661		79.6	8.72388	16.7905
		79.7	8.52152	16.2953		79.7	7.55568	16.5178
		79.8	8.2936	16.0607		79.8	8.62274	16.9738
		79.9	8.55303	15.8375		79.9	8.78801	17.2096
		80	8.57431	15.8515		80	8.80643	17.2686
		80.1	8.68279	16.2926		80.1	9.4615	17.6365
		80.2	8.59303	16.1344		80.2	8.89098	16.912
		80.3	7.96922	15.9325		80.3	8.76641	17.1011
		80.4	8.2518	15.7873		80.4	9.06918	17.2241
		80.5	8.11367	15.7984		80.5	8.93754	17.4361
		80.6	7.8487	15.2737		80.6	8.45436	17.1662
		80.7	7.91048	15.4892		80.7	8.76481	17.6587
		80.8	7.60481	15.802		80.8	8.5028	17.2798
		80.9	8.25933	15.9564		80.9	8.34575	17.0538
		81	7.97973	15.7548		81	8.64181	17.2161
		81.1	8.32161	16.1224		81.1	8.90024	17.2126
		81.2	7.8689	15.8683		81.2	9.33887	17.5666
		81.3	7.9792	15.4629		81.3	9.08266	17.2573
		81.4	7.65727	15.4307		81.4	9.19159	17.625
		81.5	8.03395	15.7675		81.5	8.54179	17.205
		81.6	8.4575	16.3837		81.6	8.73716	17.3465
		81.7	8.11605	16.2542		81.7	9.06825	17.3662
		81.8	8.05297	16.128		81.8	8.93592	17.2579
		81.9	8.69321	16.2718		81.9	9.11129	17.533
		82	7.93329	16.1624		82	8.96132	17.2895
		82.1	7.79053	15.6158		82.1	9.03392	17.8998
		82.2	7.58725	15.3427		82.2	9.18571	16.9979
		82.3	7.65581	15.7871		82.3	8.92654	17.1447
		82.4	8.53002	15.9887		82.4	8.98626	17.7375
		82.5	7.60157	15.437		82.5	8.56483	17.1615
		82.6	7.47264	15.5962		82.6	8.7347	16.7465
		82.7	7.94763	15.7451		82.7	9.08233	17.2079
		82.8	8.05329	15.5735		82.8	9.61702	18.0181
		82.9	8.10511	15.8387		82.9	9.18324	17.4373
		83	7.68235	15.3195		83	9.17931	17.2852
		83.1	8.45695	15.8291		83.1	9.19388	17.152
		83.2	8.00275	15.4072		83.2	9.40735	17.2466
		83.3	7.81297	15.5233		83.3	9.25598	17.2361
		83.4	8.13903	15.5187		83.4	8.59191	17.523
		83.5	7.91366	15.2729		83.5	9.14628	17.4318
		83.6	8.55106	16.2016		83.6	9.1678	17.4395
		83.7	8.38418	16.1262		83.7	9.65501	17.8323
		83.8	8.20005	16.2863		83.8	9.51942	17.3741
		83.9	8.13113	15.7991		83.9	8.88258	17.5647
		84	8.21824	15.728		84	9.56492	17.4884
		84.1	8.27223	16.141		84.1	9.25926	17.3293
		84.2	8.5307	16.0478		84.2	8.93594	17.2295
		84.3	8.31634	16.2052		84.3	9.09259	17.2242
		84.4	8.44884	16.001		84.4	8.61107	16.9764
		84.5	8.52217	16.1412		84.5	9.23517	17.1783
		84.6	8.05845	15.7738		84.6	9.18945	17.7685
		84.7	8.29123	15.8155		84.7	9.50987	17.781
		84.8	8.23259	15.8203		84.8	9.40112	17.953
		84.9	8.02064	15.8454		84.9	9.3429	17.776
		85	7.88064	15.2999		85	9.00718	17.3228
		85.1	7.87449	15.7947		85.1	9.58506	17.5676
		85.2	8.29689	15.8625		85.2	9.03077	16.9531
		85.3	8.00031	15.401		85.3	8.92472	17.2057
		85.4	7.59923	15.3916		85.4	9.43688	17.0139
		85.5	8.13648	15.613		85.5	8.54973	16.5398
		85.6	7.60043	15.8333		85.6	9.22842	17.0153
		85.7	7.93096	15.4523		85.7	8.66795	17.0581
		85.8	7.7547	16.0972		85.8	9.26313	17.1765
		85.9	8.23536	15.8015		85.9	8.98277	16.7082
		86	8.03919	15.3404		86	8.91519	17.3016
		86.1	7.52766	15.0036		86.1	9.23963	17.7642
		86.2	7.74513	15.2816		86.2	8.98996	17.394
		86.3	7.38903	15.0681		86.3	8.66134	16.7776
		86.4	7.52985	15.5528		86.4	8.97291	17.0579
		86.5	8.02541	15.6874		86.5	8.73504	16.9949
		86.6	8.30072	15.7577		86.6	8.58931	16.8027
		86.7	8.32665	15.9634		86.7	8.50955	16.5347
		86.8	8.85565	16.5763		86.8	8.59383	16.8415
		86.9	8.26657	15.805		86.9	8.2171	16.5763
		87	7.90312	16.1597		87	8.09826	16.1622
		87.1	8.38953	15.9421		87.1	8.53343	16.8221
		87.2	8.2445	15.9548		87.2	7.84476	16.5969
		87.3	8.32119	15.7695		87.3	8.22164	16.7958
		87.4	7.2618	15.087		87.4	8.43474	17.1562
		87.5	7.70454	15.3343		87.5	8.80009	17.1648
		87.6	8.46471	15.5962		87.6	8.82299	17.3124
		87.7	8.56592	15.9456		87.7	8.98207	17.3607
		87.8	8.54509	16.3207		87.8	8.52504	16.6407
		87.9	8.67831	16.0292		87.9	9.12163	17.3528
		88	8.46727	15.9874		88	8.66909	16.9146
		88.1	8.30217	16.0068		88.1	8.19378	16.7201
		88.2	8.38452	16.154		88.2	8.47456	17.0619
		88.3	8.53208	15.8499		88.3	8.03299	16.6875
		88.4	7.9772	15.8135		88.4	8.31593	16.8604
		88.5	8.43317	16.819		88.5	7.97787	16.3508
		88.6	8.10171	16.3226		88.6	8.67929	16.9497
		88.7	8.61724	16.0805		88.7	8.14586	16.625
		88.8	8.0532	16.2589		88.8	8.64634	16.8571
		88.9	8.2501	16.191		88.9	8.15617	16.2648
		89	8.22858	15.8418		89	8.62789	16.4811
		89.1	7.93125	16.4751		89.1	8.73996	16.7716
		89.2	8.73556	16.4752		89.2	8.78751	16.5623
		89.3	8.27933	16.0657		89.3	8.75033	16.9053
		89.4	8.43129	16.3299		89.4	8.51482	16.4689
		89.5	8.05165	15.7872		89.5	8.05273	16.354
		89.6	8.50942	16.2186		89.6	7.33704	16.4582
		89.7	8.16037	15.9002		89.7	7.99228	16.3604
		89.8	7.75585	16.2471		89.8	7.7299	16.361
		89.9	8.26588	16.1377		89.9	8.03464	16.4688
		90	8.01937	16.0935		90	8.34232	16.9102
		90.1	8.25782	15.9801		90.1	8.63657	16.8924
		90.2	8.27229	16.1238		90.2	8.03517	16.3611
		90.3	7.59057	15.6586		90.3	7.88283	16.5266
		90.4	7.3904	15.1329		90.4	7.6843	16.0251
		90.5	7.83191	16.0131		90.5	7.94154	16.3195
		90.6	8.56593	15.8936		90.6	7.87127	16.8387
		90.7	8.3343	16.001		90.7	8.02211	16.0798
		90.8	8.15308	16.2063		90.8	8.38932	16.8574
		90.9	8.04851	15.7089		90.9	7.97747	16.4047
		91	7.95682	15.3992		91	8.23972	16.7058
		91.1	7.77949	15.3919		91.1	8.12949	16.3336
		91.2	8.27749	15.9478		91.2	8.22606	16.2919
		91.3	8.26242	15.8175		91.3	8.44048	16.8288
		91.4	7.70332	15.3382		91.4	7.8057	16.4444
		91.5	7.99557	15.8614		91.5	8.08361	16.7294
		91.6	8.37518	16.4348		91.6	7.93906	16.1746
		91.7	8.04998	16.164		91.7	7.70476	16.276
		91.8	8.2774	16.3904		91.8	7.6838	16.2199
		91.9	7.80295	15.5464		91.9	7.2279	16.0378
		92	7.79393	15.5749		92	7.13847	15.6694
		92.1	7.29537	15.0335		92.1	7.10733	15.4976
		92.2	7.45675	15.3299		92.2	7.30745	15.9726
		92.3	7.42177	15.1193		92.3	7.60206	16.2215
		92.4	7.74704	15.7074		92.4	7.12165	15.6485
		92.5	7.19054	14.9241		92.5	7.73912	16.0114
		92.6	6.86926	14.8543		92.6	7.7016	15.7856
		92.7	7.04021	15.0809		92.7	7.70621	16.3255
		92.8	7.53862	15.2279		92.8	8.50489	16.8033
		92.9	7.42718	15.6287		92.9	7.6704	16.3893
		93	7.26774	15.4441		93	7.29939	16.0194
		93.1	7.59991	15.6234		93.1	7.6196	16.2771
		93.2	7.54166	15.5069		93.2	7.51795	15.9082
		93.3	7.06522	15.3496		93.3	7.80696	16.5235
		93.4	7.01127	15.3248		93.4	7.98293	16.733
		93.5	7.2338	15.4961		93.5	7.38526	16.3303
		93.6	6.81844	15.1158		93.6	7.44708	16.5701
		93.7	7.13187	14.9146		93.7	7.50168	16.321
		93.8	7.1659	15.4151		93.8	8.1069	16.6127
		93.9	7.08688	15.2931		93.9	7.06809	15.9894
		94	7.30038	15.6165		94	7.36838	15.9997
		94.1	6.85762	15.2171		94.1	6.95421	15.5999
		94.2	7.11798	15.2404		94.2	6.84445	15.7
		94.3	7.35192	15.0531		94.3	7.25461	16.3723
		94.4	7.03851	15.2584		94.4	7.53209	15.9274
		94.5	7.41178	15.4998		94.5	7.51448	16.1381
		94.6	7.43738	15.697		94.6	7.54364	16.0794
		94.7	7.30281	15.3095		94.7	7.44847	15.8952
		94.8	7.10228	15.0692		94.8	7.57372	16.481
		94.9	7.0351	14.8466		94.9	8.05626	16.474
		95	7.28123	15.2855		95	7.79439	16.5168
		95.1	7.59985	15.4782		95.1	7.72374	15.9621
		95.2	7.47715	15.6024		95.2	7.46598	15.865
		95.3	7.63314	15.6913		95.3	7.69106	16.1453
		95.4	7.96325	15.4095		95.4	7.68324	16.4766
		95.5	7.76107	15.4034		95.5	7.57953	16.1914
		95.6	7.61071	15.3331		95.6	7.49568	16.0693
		95.7	7.37146	15.7298		95.7	6.99752	15.7942
		95.8	7.84652	15.719		95.8	7.40364	16.5117
		95.9	7.91958	16.2105		95.9	7.68326	16.2608
		96	8.13044	16.1936		96	7.26078	15.9901
		96.1	7.70183	15.8308		96.1	7.2586	16.0483
		96.2	8.12378	16.0622		96.2	7.4341	15.9265
		96.3	7.10946	15.8829		96.3	7.19292	15.7985
		96.4	7.67999	15.9874		96.4	7.08133	15.5522
		96.5	7.24166	15.5126		96.5	7.54469	16.009
		96.6	6.52415	15.146		96.6	7.96035	16.3827
		96.7	7.10784	15.3529		96.7	7.07063	15.6625
		96.8	7.38912	15.5396		96.8	7.99599	15.8517
		96.9	7.41311	15.562		96.9	6.86702	15.3834
		97	6.75387	16.013		97	7.40158	15.9998
		97.1	7.43685	15.4807		97.1	7.21409	16.0387
		97.2	7.91317	16.1276		97.2	7.87598	16.2461
		97.3	7.15101	14.8578		97.3	7.75378	16.4218
		97.4	7.52517	15.5628		97.4	7.4985	16.0692
		97.5	7.599	15.3198		97.5	7.41723	16.1289
		97.6	7.24763	15.0415		97.6	7.2323	15.8565
		97.7	7.28308	15.6215		97.7	7.36896	16.4014
		97.8	7.33669	15.1774		97.8	7.34772	16.242
		97.9	7.13548	15.0133		97.9	7.21458	15.9989
		98	6.86501	14.8261		98	7.0613	15.8205
		98.1	7.4302	15.5619		98.1	6.91649	15.381
		98.2	7.52522	15.8146		98.2	7.95684	16.26
		98.3	6.88487	15.0097		98.3	7.81081	15.872
		98.4	7.2046	15.3463		98.4	7.21482	15.9968
		98.5	7.27273	15.3554		98.5	7.19139	15.7775
		98.6	7.37256	15.6365		98.6	6.89585	15.9525
		98.7	7.72754	15.9134		98.7	6.91623	15.7654
		98.8	7.78067	15.9313		98.8	7.09858	15.6364
		98.9	8.00708	16.0365		98.9	7.2032	16.1233
		99	7.91475	16.1642		99	6.91986	15.6436
		99.1	8.15252	16.289		99.1	6.7885	15.4649
		99.2	7.82961	15.9908		99.2	6.54689	15.6578
		99.3	7.42381	15.5702		99.3	6.88617	15.6426
		99.4	7.91053	16.1438		99.4	7.0148	15.8419
		99.5	8.16988	16.5499		99.5	6.97925	15.7161
		99.6	7.28706	16.4061		99.6	7.27847	16.0857
		99.7	7.98694	16.2552		99.7	7.38477	16.1164
		99.8	7.73543	16.1697		99.8	7.41416	16.0571
		99.9	7.54894	16.1948		99.9	7.30953	16.1546
		100	7.31926	15.5362		100	7.57233	16.4451
		100.1	6.94	15.5057		100.1	7.51055	16.5027
		100.2	7.52825	16.4353		100.2	7.48103	16.267
		100.3	6.68655	15.4493		100.3	7.60414	16.1827
		100.4	6.94801	15.2572		100.4	7.0076	15.7678
		100.5	7.15329	16.0102		100.5	6.98414	16.0899
		100.6	6.84744	15.615		100.6	7.34715	15.8896
		100.7	7.24543	15.9449		100.7	7.2324	16.1889
		100.8	7.02941	15.6105		100.8	7.398	16.3533
		100.9	6.69568	15.5763		100.9	7.01373	15.88
		101	7.16578	15.755		101	7.17055	15.8387
		101.1	7.03947	16.0336		101.1	6.95005	15.951
		101.2	7.32469	16.203		101.2	7.32508	15.9936
		101.3	7.41393	16.2996		101.3	7.02645	15.6288
		101.4	7.54355	15.909		101.4	6.99722	15.9115
		101.5	6.82649	15.7734		101.5	7.03346	15.8314
		101.6	7.22063	16.312		101.6	6.81486	15.5884
		101.7	7.1649	16.1798		101.7	6.90815	15.7565
		101.8	7.48491	16.1439		101.8	6.79712	15.6515
		101.9	7.14603	16.4112		101.9	6.96549	16.3943
		102	7.31807	16.1949		102	6.86259	15.8898
		102.1	6.78738	15.9263		102.1	7.37779	15.9836
		102.2	7.15621	15.4557		102.2	6.99872	16.0268
		102.3	6.9893	15.2091		102.3	7.07256	16.055
		102.4	6.91696	15.0775		102.4	6.54102	15.9765
		102.5	7.11283	14.8538		102.5	7.3104	16.1343
		102.6	6.93469	15.1663		102.6	6.8795	16.4085
		102.7	6.67915	14.7922		102.7	7.11234	15.934
		102.8	6.24482	14.4322		102.8	7.00104	15.9116
		102.9	6.56498	14.8405		102.9	7.11761	15.5789
		103	6.72708	14.3727		103	7.20208	15.8941
		103.1	6.68696	14.7224		103.1	6.94272	15.6629
		103.2	6.68141	14.5611		103.2	7.26206	15.8707
		103.3	6.22854	14.7801		103.3	7.38153	15.9125
		103.4	6.70892	15.0411		103.4	6.68973	15.6382
		103.5	6.88615	15.4537		103.5	7.38389	16.086
		103.6	6.2805	14.5631		103.6	7.20314	16.3986
		103.7	6.75679	15.0445		103.7	6.95323	15.8119
		103.8	6.97056	15.2695		103.8	7.12359	15.5697
		103.9	6.76841	15.0898		103.9	7.13683	15.7821
		104	6.52718	15.0644		104	7.2288	16.0529
		104.1	6.25544	14.5359		104.1	7.07632	15.9834
		104.2	7.32643	15.1966		104.2	6.71682	15.5953
		104.3	6.86545	15.229		104.3	6.87825	15.7027
		104.4	6.42271	14.7192		104.4	7.13547	15.8108
		104.5	6.3539	14.5737		104.5	7.4079	15.7788
		104.6	6.85114	15.3985		104.6	7.87453	16.0506
		104.7	6.34994	14.6278		104.7	7.65847	16.0926
		104.8	6.5513	14.9035		104.8	8.02275	16.2469
		104.9	6.2076	14.6312		104.9	7.73017	16.1779
		105	7.0203	14.8271		105	7.25981	15.9303
		105.1	6.81689	14.8979		105.1	7.64623	16.116
		105.2	6.69416	15.0542		105.2	6.78593	15.6436
		105.3	6.33239	14.6435		105.3	7.20057	15.755
		105.4	6.65848	14.7557		105.4	7.76619	16.2745
		105.5	6.92902	14.8229		105.5	7.39878	16.148
		105.6	6.72075	14.9428		105.6	7.36347	16.1868
		105.7	6.26176	14.6549		105.7	7.21863	15.9444
		105.8	6.56655	14.528		105.8	7.12788	15.8713
		105.9	6.50253	14.6586		105.9	7.3518	15.961
		106	7.09546	15.4649		106	7.34979	15.9526
		106.1	6.90405	14.954		106.1	7.34298	15.8999
		106.2	7.27141	15.1995		106.2	6.89181	15.4531
		106.3	6.53461	14.6112		106.3	7.17957	16.0463
		106.4	6.59117	14.635		106.4	7.16934	15.7834
		106.5	7.0274	14.9675		106.5	6.41567	15.3634
		106.6	7.25616	15.6587		106.6	7.32128	15.6167
		106.7	7.00092	15.6811		106.7	6.94668	15.4141
		106.8	7.38328	15.6404		106.8	6.96337	15.4582
		106.9	6.66813	15.5505		106.9	7.6541	15.7815
		107	6.85294	15.4851		107	7.47097	15.8902
		107.1	7.10506	15.6326		107.1	7.06437	15.2548
		107.2	7.36491	15.8058		107.2	7.21243	15.8855
		107.3	7.1573	15.6749		107.3	7.31986	15.75
		107.4	6.62004	14.9863		107.4	7.0738	15.4802
		107.5	6.57688	15.3601		107.5	7.42878	15.9492
		107.6	6.31176	15.6929		107.6	7.17988	15.5945
		107.7	6.6117	15.5476		107.7	7.14089	15.6021
		107.8	6.41378	15.6412		107.8	6.98889	15.4195
		107.9	6.23724	15.4401		107.9	7.07	15.1811
		108	5.85151	15.3255		108	7.21584	15.5367
		108.1	5.56505	14.9559		108.1	7.13802	15.479
		108.2	5.88752	15.3536		108.2	6.65101	15.2398
		108.3	5.46083	14.8		108.3	6.9796	15.1852
		108.4	6.08069	15.1852		108.4	6.91737	15.4172
		108.5	6.11491	14.9012		108.5	6.81898	15.7599
		108.6	6.16661	15.6392		108.6	6.96218	16.0382
		108.7	5.99539	15.5795		108.7	6.98115	15.3927
		108.8	6.68042	15.8435		108.8	7.01499	15.5177
		108.9	6.73713	16.2555		108.9	6.84197	15.4099
		109	6.22652	15.6332		109	6.62882	15.1188
		109.1	6.28494	15.7724		109.1	7.05847	15.5211
		109.2	6.5996	15.1459		109.2	6.89525	15.4821
		109.3	6.52569	15.8714		109.3	7.2246	15.6811
		109.4	6.24389	15.511		109.4	7.10567	15.5497
		109.5	6.338	15.0783		109.5	7.1226	15.8204
		109.6	6.25798	15.2006		109.6	7.07545	15.5234
		109.7	6.81734	15.4508		109.7	7.64619	16.2297
		109.8	6.5323	14.9981		109.8	7.55092	16.2009
		109.9	6.75105	15.8161		109.9	7.56287	16.0006
		110	6.3268	15.1201		110	6.76084	15.6333
		110.1	6.44153	15.3203		110.1	7.34468	15.7826
		110.2	6.50252	15.4842		110.2	7.09184	15.6267
		110.3	6.89582	16.1266		110.3	7.30953	15.8469
		110.4	6.49195	15.1294		110.4	7.27191	15.9454
		110.5	6.82159	15.7443		110.5	7.36868	16.2799
		110.6	6.73322	15.2889		110.6	7.20334	16.2392
		110.7	7.18014	15.3533		110.7	7.85802	16.7092
		110.8	6.82755	15.2645		110.8	7.91313	16.8558
		110.9	6.88872	15.4622		110.9	7.88272	16.8605
		111	6.633	15.6588		111	7.33264	16.4835
		111.1	7.25644	15.9751		111.1	7.28483	16.1608
		111.2	6.9013	15.7932		111.2	7.38547	16.4326
		111.3	6.81157	15.2769		111.3	7.19888	16.3681
		111.4	6.81721	15.7425		111.4	7.53545	16.5415
		111.5	6.40211	15.5193		111.5	7.11272	15.9289
		111.6	6.93177	15.7955		111.6	7.40274	16.1605
		111.7	7.25595	16.2096		111.7	7.20367	16.0299
		111.8	7.14758	15.9567		111.8	7.24638	15.9003
		111.9	6.96389	16.0828		111.9	7.38374	16.7927
		112	7.03605	15.7975		112	7.52659	16.2285
		112.1	7.17115	16.411		112.1	7.00664	15.5895
		112.2	7.22786	16.289		112.2	6.83939	15.616
		112.3	7.0222	15.7218		112.3	7.33457	16.4112
		112.4	6.8423	15.5158		112.4	7.06588	15.8427
		112.5	6.86348	15.6245		112.5	7.23063	15.8284
		112.6	7.10067	15.5208		112.6	6.57762	15.5904
		112.7	7.1407	16.2601		112.7	6.47994	15.1921
		112.8	6.97558	15.2958		112.8	6.32235	15.4288
		112.9	7.12374	16.04		112.9	6.89314	15.4183
		113	7.21492	16.0239		113	7.35626	15.8062
		113.1	7.35002	15.6646		113.1	7.39445	15.9195
		113.2	7.57964	16.1224		113.2	7.00411	15.5343
		113.3	7.1096	16.3307		113.3	7.18519	16.0695
		113.4	6.85159	16.0968		113.4	7.43698	16.2289
		113.5	6.95215	16.0792		113.5	7.00233	15.7193
		113.6	6.54968	15.7412		113.6	6.76321	15.4397
		113.7	6.63258	15.9991		113.7	6.79383	15.3329
		113.8	6.7075	15.8872		113.8	6.90744	15.7535
		113.9	6.52723	15.7603		113.9	7.03127	15.6582
		114	6.50231	15.999		114	6.94542	15.7341
		114.1	6.64686	16.3861		114.1	7.08841	15.8237
		114.2	6.80505	16.3148		114.2	6.54572	15.4433
		114.3	6.81783	16.2167		114.3	7.19515	15.7708
		114.4	6.7492	15.8798		114.4	7.00259	15.6443
		114.5	6.65097	15.4281		114.5	7.32178	15.8382
		114.6	6.87356	15.9277		114.6	7.3198	15.6312
		114.7	6.36982	15.9803		114.7	7.22677	15.8837
		114.8	7.03769	16.1977		114.8	6.73193	15.3382
		114.9	6.77115	15.7343		114.9	7.07713	15.9439
		115	6.44087	15.5763		115	6.61585	15.3021
		115.1	6.93621	16.2048		115.1	7.25328	15.8248
		115.2	6.83441	15.6648		115.2	7.04646	15.6949
		115.3	7.07575	16.0439		115.3	7.35056	16.0823
		115.4	7.20928	16.5129		115.4	6.94078	15.5464
		115.5	7.33079	16.3876		115.5	6.86887	15.7374
		115.6	6.95825	16.1055		115.6	7.17716	15.7222
		115.7	6.70636	16.185		115.7	7.50529	15.9176
		115.8	6.71782	16.0702		115.8	7.03669	15.9536
		115.9	7.08432	15.8107		115.9	7.07069	15.567
		116	6.99171	15.9748		116	7.28271	15.7419
		116.1	6.73687	16.235		116.1	7.19016	15.5972
		116.2	6.92004	15.9362		116.2	7.13188	15.6084
		116.3	6.92665	16.4509		116.3	7.0199	15.7514
		116.4	7.36166	16.5933		116.4	6.82575	15.5225
		116.5	7.09993	16.2841		116.5	7.04514	15.5606
		116.6	7.64928	16.5568		116.6	6.69401	15.8429
		116.7	7.16316	16.5001		116.7	6.84495	15.5276
		116.8	6.9353	15.9255		116.8	7.07281	15.8842
		116.9	7.16447	16.2662		116.9	7.04737	15.6388
		117	7.15436	16.2057		117	6.39311	14.9282
		117.1	7.11193	16.3046		117.1	6.80866	15.5236
		117.2	7.30755	16.5471		117.2	7.00031	15.6062
		117.3	7.46446	16.358		117.3	7.14446	15.8997
		117.4	7.52806	17.2519		117.4	7.62015	15.8291
		117.5	7.63354	16.7836		117.5	6.93495	15.5232
		117.6	7.52273	16.4429		117.6	7.6129	16.1209
		117.7	7.28329	16.4321		117.7	7.32041	16.1088
		117.8	7.59898	16.4181		117.8	7.4998	16.0889
		117.9	7.9087	16.6575		117.9	6.72946	15.7573
		118	6.81851	16.2325		118	7.04817	15.3684
		118.1	7.4372	16.814		118.1	6.80175	15.5181
		118.2	7.24736	16.2652		118.2	7.14105	15.7783
		118.3	7.06711	15.7659		118.3	7.23619	15.5861
		118.4	7.06419	15.9824		118.4	7.38038	15.9264
		118.5	7.17007	16.3823		118.5	7.43449	16.0989
		118.6	7.16646	15.9854		118.6	7.69189	15.992
		118.7	7.16571	16.1373		118.7	7.20378	15.4435
		118.8	7.58225	16.3573		118.8	7.74175	16.5128
		118.9	6.7948	16.0039		118.9	7.29022	15.8767
		119	7.78684	16.4834		119	7.48303	15.7652
		119.1	7.79441	16.223		119.1	7.51841	16.0173
		119.2	7.6758	16.3564		119.2	7.512	16.2328
		119.3	7.66496	16.6641		119.3	7.42791	15.4651
		119.4	7.26622	16.4869		119.4	7.4244	15.769
		119.5	6.82719	15.9256		119.5	7.37875	15.7106
		119.6	7.49625	16.3966		119.6	7.15509	15.8145
		119.7	7.42014	16.5064		119.7	7.6849	16.1868
		119.8	7.47972	16.3722		119.8	7.31799	16.04
		119.9	6.94397	15.8862		119.9	7.66632	16.1278
		120	6.94109	16.0773		120	7.53728	16.1274
		120.1	6.95016	16.0153		120.1	7.05385	16.239
		120.2	7.27621	16.0824		120.2	7.15603	16.2305
		120.3	7.13801	15.8844		120.3	7.30248	15.9619
		120.4	7.51174	16.096		120.4	7.45285	16.0966
		120.5	7.06149	16.0344		120.5	7.24498	16.488
		120.6	6.57194	16.0483		120.6	7.74951	16.5697
		120.7	7.28151	16.1518		120.7	7.5385	16.4068
		120.8	7.20682	16.0828		120.8	7.34914	16.2399
		120.9	7.43277	16.0291		120.9	7.44836	16.2082
		121	7.023	15.8067		121	7.23097	16.0197
		121.1	7.49571	16.3925		121.1	7.53403	16.3317
		121.2	7.29852	16.028		121.2	7.43737	16.3009
		121.3	7.02281	15.416		121.3	7.38236	15.904
		121.4	7.73197	16.446		121.4	7.43992	16.1131
		121.5	7.32402	16.4496		121.5	7.42026	16.0862
		121.6	7.27933	15.866		121.6	7.72822	16.0577
		121.7	7.84381	16.23		121.7	7.8574	16.6967
		121.8	7.95331	16.0751		121.8	7.97961	16.4686
		121.9	7.55134	16.5289		121.9	7.36749	16.2009
		122	8.12585	16.852		122	7.35627	15.9527
		122.1	7.91453	16.2752		122.1	7.89932	16.4896
		122.2	7.95534	16.3444		122.2	7.8705	16.5648
		122.3	8.12715	16.3984		122.3	8.36515	16.8359
		122.4	8.0756	16.4834		122.4	7.70954	16.0865
		122.5	8.83124	16.9595		122.5	8.35616	16.7208
		122.6	7.80987	16.43		122.6	7.66518	16.5434
		122.7	7.92046	16.9017		122.7	7.74162	16.6325
		122.8	7.79051	16.5298		122.8	7.49212	16.1834
		122.9	8.53032	17.0846		122.9	7.62486	16.2741
		123	8.04387	16.8754		123	7.81502	16.4727
		123.1	8.12055	16.6207		123.1	8.02336	16.7249
		123.2	7.97308	16.5824		123.2	8.26471	17.351
		123.3	7.88124	16.3452		123.3	8.11397	16.6348
		123.4	8.0426	16.5281		123.4	8.13211	17.1666
		123.5	7.52697	16.0992		123.5	8.16497	17.2101
		123.6	7.89927	16.6844		123.6	7.87501	16.6379
		123.7	7.99268	16.5643		123.7	8.15439	16.8743
		123.8	8.05544	17.1261		123.8	7.98771	16.0624
		123.9	7.98037	16.5724		123.9	8.08518	16.6865
		124	7.39361	16.8707		124	7.31034	16.015
		124.1	7.58714	16.124		124.1	7.64124	16.6169
		124.2	7.60976	16.7728		124.2	8.23208	16.9432
		124.3	7.97681	16.8365		124.3	8.22083	16.6504
		124.4	7.63366	16.5936		124.4	8.16479	16.6198
		124.5	7.61275	16.579		124.5	7.57454	15.9627
		124.6	7.56878	16.7147		124.6	7.24562	15.9784
		124.7	7.79863	16.569		124.7	8.19438	16.7864
		124.8	7.81605	16.7383		124.8	8.38202	16.6689
		124.9	7.49023	16.7215		124.9	8.19899	16.7491
		125	7.50293	16.6166		125	8.01312	16.4972
		125.1	8.20547	16.7177		125.1	8.23087	16.7455
		125.2	7.78054	16.5785		125.2	8.07402	16.2881
		125.3	7.75523	16.7103		125.3	7.90484	16.5631
		125.4	7.6303	16.5157		125.4	7.90849	16.4701
		125.5	7.14913	16.4275		125.5	7.84976	16.4229
		125.6	7.5443	15.8325		125.6	8.26709	16.9344
		125.7	7.10408	16.2708		125.7	7.84396	16.7796
		125.8	7.5038	17.1261		125.8	8.48224	17.0184
		125.9	7.6945	16.6568		125.9	8.53283	17.1453
		126	7.21163	15.9592		126	8.6562	17.5047
		126.1	7.39052	16.6522		126.1	8.19257	16.9147
		126.2	7.29327	16.5014		126.2	8.35591	17.0379
		126.3	7.4142	16.3789		126.3	8.01425	16.502
		126.4	6.86524	16.4774		126.4	7.97354	16.9517
		126.5	7.55116	16.4639		126.5	7.87558	16.5449
		126.6	7.31087	16.6274		126.6	7.26352	16.1726
		126.7	7.40702	16.5638		126.7	7.62587	16.2766
		126.8	7.54668	16.5093		126.8	7.3138	15.9857
		126.9	7.70095	16.9735		126.9	7.26763	16.0509
		127	7.26878	16.65		127	7.5303	16.3023
		127.1	7.50724	16.8691		127.1	7.89744	16.5392
		127.2	7.94885	16.7768		127.2	7.38659	16.0166
		127.3	8.22232	16.8649		127.3	7.49643	15.8525
		127.4	7.8083	16.4283		127.4	7.66742	16.2397
		127.5	7.14199	16.3829		127.5	8.42305	17.264
		127.6	7.69538	16.8119		127.6	7.5169	16.2261
		127.7	7.10584	16.3748		127.7	7.19776	16.1544
		127.8	7.88616	16.4977		127.8	7.7284	16.1379
		127.9	7.83688	16.6099		127.9	7.61475	16.6596
		128	7.52023	16.5799		128	7.66556	16.6493
		128.1	8.12325	17.2546		128.1	7.97082	16.8615
		128.2	7.99376	16.8124		128.2	8.02394	16.612
		128.3	7.75626	16.8291		128.3	7.52224	16.2033
		128.4	7.31889	16.7765		128.4	7.35967	16.1306
		128.5	7.27284	16.3589		128.5	7.82675	16.7036
		128.6	7.42033	16.7434		128.6	7.32573	15.8807
		128.7	7.64921	16.9211		128.7	7.0966	15.7422
		128.8	7.61526	16.426		128.8	7.66953	16.5143
		128.9	7.51558	16.3422		128.9	7.37648	16.1172
		129	7.65458	16.8425		129	7.20206	15.638
		129.1	6.85622	16.249		129.1	6.79402	15.7671
		129.2	6.95204	15.7257		129.2	6.65115	15.7734
		129.3	7.14503	16.1035		129.3	7.3837	16.3406
		129.4	7.54695	16.2294		129.4	7.49455	16.2018
		129.5	7.17954	16.1233		129.5	7.17215	15.8892
		129.6	6.88747	15.7994		129.6	7.56577	16.7163
		129.7	7.11677	15.8681		129.7	7.06331	15.8996
		129.8	7.19401	16.0977		129.8	7.31129	16.0503
		129.9	6.8765	15.9802		129.9	7.35509	15.7089
		130	7.24865	15.9859		130	7.1144	15.807
		130.1	6.94776	16.1721		130.1	7.13214	16.1191
		130.2	7.18629	15.9376		130.2	7.22882	16.0284
		130.3	7.37052	16.029		130.3	7.09196	16.1168
		130.4	6.81252	15.6628		130.4	7.84658	16.4848
		130.5	6.80618	15.227		130.5	7.26312	16.5034
		130.6	6.9481	15.8615		130.6	7.55528	16.3962
		130.7	7.02747	15.7841		130.7	7.08074	16.1108
		130.8	7.2301	16.3288		130.8	7.05272	15.5918
		130.9	6.88884	15.9329		130.9	7.46492	16.4225
		131	7.33764	16.2966		131	7.02472	15.7784
		131.1	6.97997	15.7476		131.1	7.06772	15.6602
		131.2	6.56178	15.3465		131.2	7.12598	15.8571
		131.3	6.72716	15.6521		131.3	7.12114	15.8029
		131.4	7.21049	15.8929		131.4	7.04939	15.6692
		131.5	7.16409	16.2177		131.5	7.3399	15.8015
		131.6	7.26154	16.2597		131.6	7.10978	15.919
		131.7	7.56825	16.2344		131.7	6.91612	15.9139
		131.8	7.63653	16.5112		131.8	7.06827	15.4533
		131.9	6.95757	15.8718		131.9	6.99864	15.7602
		132	7.28055	16.1471		132	6.51208	15.098
		132.1	7.23084	16.5337		132.1	7.02113	15.5828
		132.2	7.68631	16.1346		132.2	6.88635	15.4503
		132.3	7.12647	15.4913		132.3	7.0098	15.9863
		132.4	7.41915	16.1854		132.4	7.29525	15.9684
		132.5	7.60337	16.4236		132.5	7.06601	15.6422
		132.6	7.38652	16.0643		132.6	6.73296	15.632
		132.7	7.59696	16.1036		132.7	6.84124	15.6723
		132.8	7.29089	16.6709		132.8	6.95383	15.2425
		132.9	7.19827	16.0246		132.9	6.43116	15.1611
		133	8.15893	17.1038		133	6.70539	15.1329
		133.1	8.06064	16.9224		133.1	6.61979	15.6236
		133.2	7.91521	16.3826		133.2	6.52735	15.4
		133.3	8.26607	17.3334		133.3	7.00802	15.899
		133.4	7.78778	17.0086		133.4	7.10124	15.8751
		133.5	8.12878	16.966		133.5	7.0177	16.0628
		133.6	8.05605	17.2925		133.6	6.74033	15.5127
		133.7	7.60861	16.7128		133.7	6.54903	15.7123
		133.8	8.27783	16.8209		133.8	7.09485	15.7333
		133.9	7.97418	17.2859		133.9	6.5698	15.8785
		134	7.90078	16.8446		134	6.20321	15.2571
		134.1	7.89957	16.7393		134.1	7.06321	15.7677
		134.2	7.93415	16.9074		134.2	7.2895	16.0657
		134.3	8.08848	17.4107		134.3	7.37397	15.7883
		134.4	7.68411	16.5469		134.4	7.53926	16.2018
		134.5	7.71311	17.1351		134.5	7.27476	15.8709
		134.6	8.14051	16.8018		134.6	6.64435	15.3518
		134.7	7.84531	17.3367		134.7	7.1783	15.4365
		134.8	8.2142	17.1778		134.8	6.9626	15.5902
		134.9	7.74201	17.1601		134.9	7.26283	15.7916
		135	7.52726	17.0527		135	6.67763	15.8977
		135.1	7.64859	16.6363		135.1	6.54899	15.0872
		135.2	8.06442	16.9144		135.2	6.33881	15.0478
		135.3	7.98571	16.8635		135.3	6.29188	15.0309
		135.4	7.66222	17.029		135.4	6.75739	15.567
		135.5	8.12384	16.7901		135.5	7.24379	16.1294
		135.6	7.50043	16.901		135.6	6.63786	15.3143
		135.7	7.90696	16.7933		135.7	6.8593	15.4881
		135.8	7.6244	16.4678		135.8	6.4355	15.5065
		135.9	7.62428	16.506		135.9	6.71841	15.4254
		136	7.66748	16.7598		136	6.81173	16.0343
		136.1	7.90218	16.8804		136.1	6.75792	15.9933
		136.2	7.33369	16.28		136.2	6.909	15.8646
		136.3	7.75384	16.8794		136.3	6.84625	15.6913
		136.4	8.35909	17.2351		136.4	6.68747	15.7794
		136.5	7.9131	17.0595		136.5	7.22348	15.7269
		136.6	7.99646	17.4953		136.6	7.18958	16.029
		136.7	8.07623	17.2873		136.7	7.06373	15.9193
		136.8	8.14998	17.5414		136.8	6.93673	15.9958
		136.9	8.37433	17.549		136.9	7.2893	15.7495
		137	8.21336	17.6647		137	7.10232	15.5853
		137.1	8.44325	17.5882		137.1	7.33387	16.1139
		137.2	8.56618	17.5047		137.2	7.40388	16.0095
		137.3	7.87388	16.8045		137.3	6.89273	15.5543
		137.4	7.80401	16.9396		137.4	6.87233	15.4965
		137.5	7.83302	16.7854		137.5	6.97661	15.7431
		137.6	7.98678	17.1525		137.6	6.98204	15.7918
		137.7	8.0323	17.047		137.7	7.25096	15.962
		137.8	7.63274	16.8011		137.8	7.23366	15.7896
		137.9	7.78626	17.1691		137.9	6.71981	15.4375
		138	7.90538	16.9545		138	6.88841	15.1834
		138.1	7.89774	16.9288		138.1	6.42421	15.4214
		138.2	7.33878	16.6663		138.2	6.20987	15.2403
		138.3	7.71708	17.0943		138.3	6.63015	15.1845
		138.4	7.21911	16.4724		138.4	6.55541	14.8311
		138.5	7.63928	16.5671		138.5	6.44832	15.4496
		138.6	8.11382	17.0162		138.6	6.69065	15.2099
		138.7	7.51687	16.8531		138.7	7.43687	15.6941
		138.8	7.73818	16.8947		138.8	6.70748	15.2578
		138.9	7.15108	16.3825		138.9	6.72819	15.3544
		139	7.44898	16.1353		139	6.54827	15.4446
		139.1	7.67808	16.5303		139.1	6.85902	15.2473
		139.2	7.79652	16.7371		139.2	6.79713	15.4408
		139.3	7.88999	16.896		139.3	7.50337	16.0501
		139.4	7.76481	16.7025		139.4	7.42281	16.1508
		139.5	7.99558	17.0295		139.5	7.63961	16.166
		139.6	7.75042	16.8169		139.6	7.22174	15.6195
		139.7	7.37495	16.4688		139.7	7.09496	15.7939
		139.8	7.07536	16.4259		139.8	7.47043	15.8537
		139.9	7.10698	15.9791		139.9	7.4322	15.9357
		140	7.61289	16.4708		140	7.70452	16.3197
		140.1	7.32563	16.2076		140.1	7.24008	15.4437
		140.2	7.83377	16.5116		140.2	7.29436	15.8506
		140.3	7.02718	16.0754		140.3	7.48614	15.8079
		140.4	7.82656	16.7009		140.4	7.33159	15.7789
		140.5	7.26045	16.7624		140.5	7.49476	15.6575
		140.6	7.47024	16.6341		140.6	7.30257	15.8829
		140.7	7.46874	16.3142		140.7	7.44647	16.0018
		140.8	7.66482	16.546		140.8	7.53469	16.2944
		140.9	8.43367	17.3893		140.9	7.32563	15.8364
		141	8.16246	17.077		141	7.86965	16.057
		141.1	8.14686	16.8436		141.1	7.27052	15.6431
		141.2	8.18565	17.1451		141.2	7.48194	15.5624
		141.3	8.27413	17.1005		141.3	7.92719	16.2647
		141.4	8.69874	17.3543		141.4	7.82451	16.5926
		141.5	8.37405	17.1202		141.5	7.28626	15.8024
		141.6	8.48722	17.0635		141.6	7.59533	16.0516
		141.7	8.32771	17.0219		141.7	7.74655	16.4981
		141.8	7.89616	16.6763		141.8	7.3547	15.8558
		141.9	7.59815	16.5886		141.9	8.01649	16.4653
		142	7.90173	16.5909		142	7.80629	16.5489
		142.1	8.02426	16.4607		142.1	8.20946	16.5734
		142.2	7.85976	16.4719		142.2	8.05894	16.3273
		142.3	8.02411	16.7906		142.3	7.8032	16.6979
		142.4	7.81572	16.5974		142.4	7.56746	16.344
		142.5	7.61156	16.7322		142.5	7.31762	16.2455
		142.6	7.60896	16.6729		142.6	8.03919	16.6422
		142.7	7.86515	16.9383		142.7	7.65051	16.2938
		142.8	7.71869	16.775		142.8	7.42872	16.1695
		142.9	7.53291	16.701		142.9	7.69153	16.4106
		143	7.85513	16.7095		143	7.7453	16.0907
		143.1	7.66946	16.252		143.1	7.61092	16.1958
		143.2	8.02937	16.4103		143.2	7.53221	16.416
		143.3	7.72287	16.5068		143.3	7.67299	16.2077
		143.4	8.19595	16.6541		143.4	7.43116	16.0227
		143.5	8.13519	16.7521		143.5	7.40594	16.188
		143.6	7.97441	16.3676		143.6	7.95095	16.2424
		143.7	8.41171	16.6808		143.7	7.70112	16.3445
		143.8	7.72563	16.5027		143.8	7.94871	16.3191
		143.9	7.51329	16.3534		143.9	8.00457	16.7187
		144	7.7787	16.9824		144	7.54983	16.1396
		144.1	7.70497	16.6795		144.1	7.68256	16.1618
		144.2	7.74683	16.6343		144.2	7.91983	16.3179
		144.3	7.76824	16.5084		144.3	7.31155	15.5947
		144.4	7.87709	16.9115		144.4	7.58874	16.0125
		144.5	7.7907	16.9723		144.5	7.52362	16.026
		144.6	7.7903	16.6833		144.6	7.95904	16.5541
		144.7	7.23749	16.3152		144.7	7.45207	15.9057
		144.8	7.94517	16.7292		144.8	7.67253	16.1484
		144.9	8.066	16.7626		144.9	7.99143	16.4402
		145	7.89764	16.705		145	7.47736	15.9731
		145.1	7.73827	16.5397		145.1	7.68548	15.9753
		145.2	7.53892	16.6195		145.2	7.898	16.2535
		145.3	7.31923	16.0064		145.3	7.71964	15.972
		145.4	7.3781	16.1043		145.4	7.56161	15.8557
		145.5	7.75372	16.3744		145.5	8.04784	16.2728
		145.6	7.49319	15.434		145.6	7.67662	16.2358
		145.7	7.91446	16.2871		145.7	7.18818	16.084
		145.8	7.45926	16.0319		145.8	7.76343	16.253
		145.9	7.57042	16.2112		145.9	8.1293	16.4021
		146	7.26842	16.4106		146	8.0277	16.3748
		146.1	7.78062	16.8951		146.1	7.93839	16.8169
		146.2	7.61283	15.862		146.2	8.44199	16.4124
		146.3	7.43326	16.0394		146.3	8.04855	16.8004
		146.4	7.81369	16.3399		146.4	7.91	16.5498
		146.5	7.52746	16.2535		146.5	7.75085	16.213
		146.6	7.11227	15.8831		146.6	7.74212	16.3933
		146.7	7.16292	16.0518		146.7	7.71257	16.4898
		146.8	7.30664	16.1488		146.8	7.4054	16.0328
		146.9	7.47059	16.508		146.9	8.17178	16.5982
		147	7.64005	16.4878		147	7.31734	16.0592
		147.1	7.47327	16.3717		147.1	8.02623	16.9693
		147.2	7.96415	16.672		147.2	7.57756	16.5238
		147.3	7.57915	16.7375		147.3	8.27359	16.5944
		147.4	7.56172	16.2466		147.4	7.82433	16.4399
		147.5	7.11415	16.4325		147.5	8.33214	16.6201
		147.6	7.38624	16.1221		147.6	7.87196	16.4948
		147.7	7.2413	16.2721		147.7	7.82129	16.5709
		147.8	7.93919	16.4553		147.8	7.83948	16.2156
		147.9	7.43589	16.1105		147.9	7.88183	16.4395
		148	7.92821	16.4052		148	7.92467	16.1463
		148.1	8.10224	16.3959		148.1	7.78282	16.1316
		148.2	7.80372	16.2634		148.2	7.42083	15.9306
		148.3	8.00664	16.7031		148.3	7.77624	15.9652
		148.4	8.23815	16.8415		148.4	7.74501	16.5552
		148.5	7.83698	16.6267		148.5	7.70074	16.4138
		148.6	8.29688	16.8512		148.6	7.29265	15.8188
		148.7	8.19441	17.0998		148.7	7.04851	15.7564
		148.8	8.17147	16.7933		148.8	7.46145	15.8892
		148.9	8.42176	17.2558		148.9	7.26234	15.9163
		149	8.50222	17.2213		149	7.52081	16.3034
		149.1	7.90207	16.3943		149.1	7.65919	16.4127
		149.2	7.86987	16.4267		149.2	7.28649	16.2237
		149.3	7.96539	16.3232		149.3	7.10907	15.9257
		149.4	7.47573	15.8859		149.4	7.55844	16.3122
		149.5	8.27334	16.3737		149.5	7.00888	15.8449
		149.6	8.45253	16.8641		149.6	6.96457	15.8925
		149.7	7.95199	16.8723		149.7	7.30253	15.5571
		149.8	7.84898	16.4324		149.8	7.60623	16.0901
		149.9	7.93965	16.422		149.9	7.02411	15.5595
		150	7.63789	16.6503		150	7.31547	16.0244
		150.1	8.25244	17.0502		150.1	7.48014	16.2071
		150.2	7.86797	15.9783		150.2	7.98388	16.5534
		150.3	7.89594	16.3844		150.3	7.44882	16.1284
		150.4	8.10104	16.9103		150.4	7.5921	16.3834
		150.5	8.23795	16.9367		150.5	7.8335	16.471
		150.6	8.37277	16.7302		150.6	7.51052	15.9277
		150.7	8.41467	16.6244		150.7	7.56882	15.8025
		150.8	8.83782	16.7332		150.8	7.63079	16.2784
		150.9	8.59779	16.804		150.9	7.76546	16.087
		151	8.4661	16.9751		151	7.67964	16.3342
		151.1	8.43852	16.6062		151.1	8.09184	16.6143
		151.2	8.49735	16.5752		151.2	7.71869	16.3888
		151.3	7.94457	16.2499		151.3	7.34859	15.9747
		151.4	8.56436	16.9607		151.4	7.73626	16.2995
		151.5	8.75209	16.5335		151.5	8.13898	17.0179
		151.6	8.04523	16.1653		151.6	7.72959	16.2546
		151.7	8.55289	17.0498		151.7	8.03042	16.2225
		151.8	8.46435	17.2115		151.8	7.48455	16.0835
		151.9	8.13399	16.5964		151.9	7.8648	16.4776
		152	8.37729	16.9698		152	7.85023	16.3789
		152.1	8.41004	17.4284		152.1	7.81277	16.5889
		152.2	8.36904	17.1262		152.2	7.44194	15.8393
		152.3	8.23927	17.0077		152.3	7.55682	16.3684
		152.4	8.26038	16.003		152.4	7.43477	15.9812
		152.5	8.12072	16.4596		152.5	7.79083	16.3254
		152.6	8.47883	16.8788		152.6	8.20266	16.6767
		152.7	8.61895	16.932		152.7	7.70758	15.9584
		152.8	8.42924	17.0598		152.8	7.9909	16.1765
		152.9	8.23482	17.4011		152.9	7.67326	15.9796
		153	8.41564	16.7161		153	7.60925	16.4478
		153.1	8.58924	16.5628		153.1	8.03277	16.3932
		153.2	8.63269	16.8712		153.2	8.37731	16.5832
		153.3	9.15624	17.263		153.3	7.90995	16.5383
		153.4	8.75832	17.2854		153.4	7.69784	16.4525
		153.5	8.14869	16.7427		153.5	7.64785	16.5102
		153.6	8.63408	17.0321		153.6	7.923	16.3531
		153.7	8.66098	16.8332		153.7	7.99491	16.0585
		153.8	8.71195	17.1315		153.8	7.79994	16.3238
		153.9	8.56851	16.5308		153.9	7.49489	16.2947
		154	8.44666	16.7091		154	7.01657	15.7207
		154.1	8.89886	17.2276		154.1	7.30503	15.8252
		154.2	8.65903	16.5618		154.2	7.6219	16.1065
		154.3	8.69258	16.6455		154.3	7.54931	16.2365
		154.4	8.46679	16.538		154.4	7.5261	15.8501
		154.5	8.15915	16.1561		154.5	7.34357	16.5941
		154.6	8.25831	16.3931		154.6	7.19649	16.1963
		154.7	8.22091	16.3047		154.7	6.85985	16.0669
		154.8	8.15232	16.0072		154.8	7.48868	16.1537
		154.9	8.21241	16.1231		154.9	7.44093	16.2512
		155	8.25129	16.2121		155	6.76656	16.0165
		155.1	8.73428	16.6475		155.1	7.15037	16.1202
		155.2	8.59367	16.4593		155.2	7.13883	16.0329
		155.3	8.48551	16.4481		155.3	6.70025	16.1131
		155.4	8.31942	16.3471		155.4	8.03395	17.0212
		155.5	8.42038	16.1482		155.5	7.5498	16.5859
		155.6	8.05024	16.01		155.6	7.14588	16.2813
		155.7	8.17658	16.0388		155.7	7.02846	16.2909
		155.8	8.7518	16.3513		155.8	7.76232	16.4427
		155.9	7.82454	15.898		155.9	7.2488	16.5852
		156	8.52385	16.7182		156	7.5994	16.6483
		156.1	8.37925	16.4369		156.1	7.78083	16.4376
		156.2	8.05664	16.1704		156.2	7.3273	16.6057
		156.3	7.55563	15.7947		156.3	7.22544	16.1412
		156.4	8.10956	16.4367		156.4	7.39519	16.3237
		156.5	7.64691	15.5063		156.5	8.00679	16.6548
		156.6	8.04644	16.2801		156.6	7.60589	16.5514
		156.7	8.16013	16.7246		156.7	7.8741	16.7368
		156.8	7.39049	15.3715		156.8	7.4	16.2029
		156.9	7.5833	15.715		156.9	7.27748	16.099
		157	7.99633	15.8398		157	7.22492	16.3008
		157.1	7.84965	16.2105		157.1	6.70964	16.182
		157.2	7.90914	16.1499		157.2	6.63527	15.952
		157.3	8.08713	16.075		157.3	6.36985	15.8469
		157.4	7.62235	16.0041		157.4	7.14311	16.2583
		157.5	7.90775	16.1006		157.5	6.30565	15.7256
		157.6	8.11977	16.2848		157.6	7.08094	16.1318
		157.7	7.98094	15.7635		157.7	7.09665	16.1657
		157.8	7.79858	15.8861		157.8	7.42926	16.0757
		157.9	7.56741	15.2158		157.9	7.30707	16.1068
		158	7.82418	15.1795		158	7.52435	16.1709
		158.1	8.20097	16.0895		158.1	7.40987	16.616
		158.2	7.72617	15.3868		158.2	7.68411	16.2051
		158.3	7.85635	15.5421		158.3	7.9584	16.8584
		158.4	7.52203	15.1949		158.4	8.07652	16.8737
		158.5	7.62159	15.7063		158.5	8.0631	16.7559
		158.6	8.14913	16.3151		158.6	7.32977	16.4011
		158.7	8.43707	16.3277		158.7	7.63447	16.0823
		158.8	7.82388	15.5312		158.8	7.7715	16.5682
		158.9	8.30624	15.8821		158.9	8.1886	17.012
		159	8.36024	16.3743		159	7.43398	16.6631
		159.1	8.13745	15.6382		159.1	7.29122	16.4589
		159.2	7.92111	15.5614		159.2	6.9948	15.6973
		159.3	8.36585	15.9586		159.3	7.79408	16.2561
		159.4	7.5934	15.5605		159.4	7.53422	16.4647
		159.5	8.22163	16.297		159.5	6.9348	15.5772
		159.6	7.55263	15.4951		159.6	6.72947	15.901
		159.7	7.67694	15.5242		159.7	7.28174	15.7339
		159.8	7.45629	15.5703		159.8	7.81049	16.4759
		159.9	7.50422	15.7821		159.9	7.03286	16.0985
		160	7.79706	15.5501		160	7.75609	16.5774
		160.1	7.75117	16.3125		160.1	7.69493	16.4196
		160.2	7.79465	16.1495		160.2	7.57929	16.2137
		160.3	7.60393	15.9415		160.3	8.06484	16.7229
		160.4	7.83992	16.6743		160.4	8.21152	16.6773
		160.5	7.15029	15.993		160.5	7.95752	16.6555
		160.6	7.99995	16.1333		160.6	7.93396	16.6776
		160.7	7.76103	16.1256		160.7	8.05711	17.0078
		160.8	8.05272	16.2249		160.8	8.02208	16.8499
		160.9	7.35687	15.4652		160.9	7.94369	16.7901
		161	7.41874	15.7124		161	7.86397	16.9495
		161.1	7.98188	16.297		161.1	7.82291	16.7137
		161.2	7.92353	16.2666		161.2	8.04833	16.8636
		161.3	7.92435	15.7663		161.3	7.83382	16.8383
		161.4	8.12596	16.5724		161.4	8.3844	17.3292
		161.5	7.65018	16.2653		161.5	7.55263	17.0671
		161.6	7.66338	16.2022		161.6	7.71885	16.7932
		161.7	7.78935	15.7881		161.7	8.25628	17.4602
		161.8	7.81013	16.1285		161.8	8.09681	16.7159
		161.9	7.95695	16.5618		161.9	8.28145	16.4953
		162	8.01287	15.842		162	7.76248	17.0117
		162.1	7.42667	15.7421		162.1	7.12918	16.4932
		162.2	7.95657	16.3913		162.2	7.39673	16.1102
		162.3	7.87265	16.431		162.3	8.22983	16.8733
		162.4	7.45813	15.4823		162.4	7.91178	16.9856
		162.5	7.49561	16.1603		162.5	7.62364	16.5254
		162.6	7.33265	15.534		162.6	7.91372	16.3998
		162.7	7.10689	15.6285		162.7	7.61762	16.7018
		162.8	7.79651	16.0643		162.8	7.57628	16.3373
		162.9	7.49197	15.8381		162.9	7.75886	16.0555
		163	7.29361	15.4869		163	8.09069	16.551
		163.1	7.27651	15.3345		163.1	7.60356	16.3849
		163.2	7.6146	16.0915		163.2	7.73534	16.4007
		163.3	7.14371	15.8251		163.3	7.39193	16.4896
		163.4	6.9124	15.0931		163.4	7.49532	16.1915
		163.5	7.64278	15.8103		163.5	7.9811	16.6803
		163.6	7.76159	15.9573		163.6	7.5402	16.5297
		163.7	7.27624	15.4881		163.7	7.96379	16.9305
		163.8	7.30682	15.7127		163.8	7.81989	16.7453
		163.9	7.09336	15.4668		163.9	7.84963	16.4319
		164	7.52932	15.8243		164	8.23429	16.685
		164.1	7.33774	15.8521		164.1	7.97426	16.708
		164.2	7.26356	15.6843		164.2	8.60151	17.0513
		164.3	7.8179	16.1253		164.3	8.43504	17.1475
		164.4	7.61648	15.7507		164.4	7.96007	16.9593
		164.5	7.32061	15.838		164.5	7.86596	16.5367
		164.6	6.97493	15.2588		164.6	8.00051	16.5061
		164.7	6.69216	15.115		164.7	8.40514	16.9286
		164.8	6.34594	14.9824		164.8	8.02474	16.6921
		164.9	6.99246	15.3473		164.9	7.58192	16.4493
		165	6.82444	15.3964		165	7.97632	16.5904
		165.1	7.05933	15.1027		165.1	7.73235	16.8467
		165.2	6.67576	14.783		165.2	7.77328	16.5224
		165.3	7.27082	15.0738		165.3	8.26637	17.0486
		165.4	7.18205	15.4612		165.4	8.35567	16.9489
		165.5	7.30513	15.5752		165.5	8.17412	17.318
		165.6	7.60276	16.045		165.6	8.06261	16.9106
		165.7	7.25379	15.2828		165.7	8.46606	17.2322
		165.8	7.06141	15.605		165.8	8.06584	16.561
		165.9	7.24863	15.8598		165.9	7.69358	16.3016
		166	6.71385	15.138		166	8.19938	16.6354
		166.1	6.89794	15.136		166.1	7.58948	16.4329
		166.2	6.99918	15.2807		166.2	7.94556	16.0225
		166.3	6.76019	15.1298		166.3	7.73654	16.4442
		166.4	6.28772	14.529		166.4	7.58079	16.6114
		166.5	6.5926	14.6963		166.5	7.38276	15.8548
		166.6	6.77768	14.7436		166.6	7.51826	16.3386
		166.7	6.75284	14.4677		166.7	7.62634	16.571
		166.8	7.28396	14.7943		166.8	7.93477	16.8687
		166.9	7.21689	14.9635		166.9	8.46804	16.7727
		167	6.65963	14.8145		167	7.71127	16.6537
		167.1	7.24638	15.1087		167.1	7.78394	16.3515
		167.2	6.99073	15.0556		167.2	8.06604	16.5629
		167.3	7.04914	15.704		167.3	8.34008	16.8253
		167.4	6.8849	15.3974		167.4	8.00488	16.8019
		167.5	7.15725	15.6895		167.5	8.2584	16.799
		167.6	7.38884	15.892		167.6	8.28679	17.4114
		167.7	6.96161	14.7931		167.7	8.01538	16.8909
		167.8	7.14621	15.2012		167.8	8.03776	16.972
		167.9	7.27299	15.0561		167.9	8.55819	17.1653
		168	7.69937	15.2425		168	8.80301	17.6282
		168.1	7.39852	14.9866		168.1	8.34023	17.3281
		168.2	6.72736	15.0495		168.2	8.05628	17.2231
		168.3	7.51969	15.3995		168.3	7.88278	17.0311
		168.4	7.5013	14.8766		168.4	8.32947	17.2377
		168.5	6.87563	15.2182		168.5	8.16588	17.3641
		168.6	7.12026	15.3003		168.6	7.95522	16.9183
		168.7	6.8077	15.1049		168.7	8.49545	16.7276
		168.8	7.13312	15.1151		168.8	8.24521	16.7764
		168.9	7.00582	14.9865		168.9	8.20189	16.7121
		169	7.08686	15.0324		169	8.01319	16.8356
		169.1	6.87949	14.8235		169.1	8.57839	17.0896
		169.2	6.60523	14.893		169.2	8.44797	16.9383
		169.3	6.59951	14.9361		169.3	8.01694	16.7556
		169.4	6.84951	14.9357		169.4	8.27888	16.813
		169.5	7.18045	15.3034		169.5	8.215	17.4327
		169.6	7.40502	15.4487		169.6	8.17258	17.1845
		169.7	7.21485	15.4618		169.7	8.28941	17.3464
		169.8	7.11786	15.2344		169.8	8.78681	17.909
		169.9	7.12889	15.1662		169.9	8.60189	17.6814
		170	7.3337	15.0431		170	8.867	17.8379
		170.1	6.85868	14.5876		170.1	8.46563	17.3414
		170.2	7.18703	14.5885		170.2	8.19729	16.926
		170.3	7.29584	14.7344		170.3	8.29102	17.2128
		170.4	7.11184	14.9373		170.4	8.05226	16.6688
		170.5	7.56	15.5248		170.5	8.66325	17.5677
		170.6	7.67271	15.0698		170.6	8.52901	17.4062
		170.7	7.60951	15.0215		170.7	8.47226	16.8779
		170.8	7.23028	15.005		170.8	8.01978	16.9284
		170.9	6.73674	14.7227		170.9	7.87243	16.8721
		171	7.03169	15.4169		171	8.10121	17.3781
		171.1	6.65428	14.4349		171.1	7.83109	16.6668
		171.2	7.09921	14.6753		171.2	7.76131	16.7859
		171.3	6.97151	14.6667		171.3	8.11955	17.2231
		171.4	6.75091	14.4966		171.4	8.25705	17.0686
		171.5	7.25158	15.0936		171.5	8.59254	17.1115
		171.6	7.39158	15.2991		171.6	8.4066	17.2471
		171.7	7.14978	15.2602		171.7	8.18472	16.7778
		171.8	7.4725	15.1368		171.8	7.95578	16.3622
		171.9	7.01113	14.5679		171.9	8.29295	17.1733
		172	6.93492	15.2646		172	8.61037	17.2059
		172.1	6.82519	14.7723		172.1	8.2392	17.1765
		172.2	7.1825	14.9197		172.2	8.27678	17.3511
		172.3	6.56833	14.4229		172.3	8.30581	16.8653
		172.4	7.11236	14.847		172.4	8.53653	17.4332
		172.5	6.36868	14.3603		172.5	8.15639	16.7955
		172.6	6.63267	14.6986		172.6	7.8232	16.5047
		172.7	6.74148	15.0766		172.7	8.53954	16.9309
		172.8	7.16349	15.5918		172.8	8.37841	16.765
		172.9	7.5908	15.8971		172.9	8.55712	17.1467
		173	7.30169	15.7465		173	8.61246	17.2069
		173.1	7.13098	15.5841		173.1	8.6201	17.4871
		173.2	7.7493	15.8459		173.2	8.24777	17.1623
		173.3	7.28929	15.8844		173.3	8.82927	17.0966
		173.4	7.42011	16.0932		173.4	8.52588	17.0772
		173.5	7.81658	16.2377		173.5	8.55741	16.9007
		173.6	7.26858	16.0673		173.6	8.71095	17.0987
		173.7	7.13887	15.6195		173.7	8.63814	17.2918
		173.8	6.66447	15.4275		173.8	8.84964	16.8852
		173.9	6.35903	14.7609		173.9	8.56637	16.9481
		174	6.73103	15.0491		174	8.39299	16.935
		174.1	6.65077	15.3896		174.1	8.12939	17.2464
		174.2	7.70355	15.7463		174.2	8.48732	17.3639
		174.3	7.1146	15.7736		174.3	8.84573	17.2838
		174.4	6.89207	15.5699		174.4	8.27317	16.9981
		174.5	6.82127	15.7315		174.5	8.31219	16.9404
		174.6	6.94187	15.5745		174.6	8.51999	17.4099
		174.7	7.13478	15.2053		174.7	8.79052	17.6072
		174.8	6.96179	15.3745		174.8	8.69418	17.5497
		174.9	6.71875	15.0843		174.9	8.43729	17.1379
		175	7.38406	15.6598		175	8.29378	17.0371
		175.1	7.25537	15.8729		175.1	8.55234	16.9945
		175.2	7.26875	15.716		175.2	8.48384	16.9462
		175.3	6.81434	15.3864		175.3	8.37488	17.3089
		175.4	6.94242	15.1911		175.4	8.51086	16.8815
		175.5	7.3035	15.6523		175.5	8.78897	17.0862
		175.6	7.32534	15.3339		175.6	8.18488	16.9932
		175.7	7.17595	15.2245		175.7	8.93402	17.2033
		175.8	7.05615	15.2015		175.8	7.85643	16.4452
		175.9	7.25667	15.5122		175.9	8.51891	16.8474
		176	6.73841	15.4833		176	7.98421	16.426
		176.1	7.63584	16.1288		176.1	8.38494	16.6541
		176.2	7.67447	15.942		176.2	8.45099	16.8067
		176.3	7.74043	15.8977		176.3	7.9286	16.6884
		176.4	7.25258	15.4903		176.4	8.48141	16.7188
		176.5	7.4137	15.6179		176.5	8.44244	16.9038
		176.6	7.06953	15.0505		176.6	8.54089	16.8859
		176.7	6.88097	14.9397		176.7	8.3069	16.7416
		176.8	6.73091	14.8679		176.8	8.5943	17.2
		176.9	6.59291	15.028		176.9	8.85992	17.3229
		177	6.46867	14.7537		177	8.89568	17.4594
		177.1	6.41901	14.5111		177.1	8.58938	17.0697
		177.2	6.33014	14.5251		177.2	9.03486	17.3886
		177.3	7.0254	14.6816		177.3	8.99294	17.5117
		177.4	7.00727	15.0915		177.4	8.6948	17.0806
		177.5	6.76085	14.9771		177.5	8.65824	17.118
		177.6	7.15732	15.2431		177.6	8.73818	17.1079
		177.7	7.05878	14.9147		177.7	8.77008	17.0645
		177.8	6.69368	15.1926		177.8	8.32681	16.8563
		177.9	6.59444	14.8518		177.9	8.61011	16.9578
		178	7.02883	15.2812		178	8.69759	17.2683
		178.1	7.00968	15.251		178.1	8.41773	16.883
		178.2	6.96945	15.1094		178.2	8.73059	17.1717
		178.3	7.19314	15.466		178.3	8.71466	17.3293
		178.4	7.2445	14.9058		178.4	8.81197	17.4737
		178.5	6.71966	14.4363		178.5	8.83837	17.7549
		178.6	6.74535	15.0274		178.6	8.24515	17.098
		178.7	6.99611	15.0716		178.7	7.99212	16.4382
		178.8	6.8423	15.0905		178.8	8.51653	17.089
		178.9	6.6674	15.0029		178.9	8.87007	17.0577
		179	7.49106	15.7617		179	8.8252	18.0324
		179.1	6.46475	14.4514		179.1	8.50841	17.3135
		179.2	7.02235	14.8111		179.2	8.63264	17.3471
		179.3	7.38212	15.2326		179.3	8.47091	16.6704
		179.4	6.70975	14.5887		179.4	8.74761	17.4906
		179.5	6.92258	14.6422		179.5	8.78052	17.1396
		179.6	6.63154	14.4288		179.6	8.46857	16.8018
		179.7	6.77019	14.5286		179.7	9.14286	17.2539
		179.8	6.80423	14.3538		179.8	8.29702	16.9395
		179.9	5.90873	14.1008		179.9	8.36641	17.2181
		180	6.27625	14.3516		180	8.13685	17.1118
		180.1	6.6162	14.4211		180.1	8.36754	17.0123
		180.2	6.54996	14.5392		180.2	8.42935	17.0686
		180.3	6.54181	14.5042		180.3	8.14694	17.0422
		180.4	6.1178	14.5388		180.4	8.05444	16.6115
		180.5	6.71652	14.9366		180.5	8.17005	16.7402
		180.6	6.47639	14.6311		180.6	7.95972	16.8834
		180.7	6.24954	14.6022		180.7	8.28831	16.8085
		180.8	6.33102	14.5745		180.8	8.04469	16.5813
		180.9	6.33471	14.4362		180.9	7.93301	16.4257
		181	6.70583	14.9114		181	7.89913	16.3985
		181.1	6.60847	14.4811		181.1	7.96471	16.8339
		181.2	7.19012	15.3139		181.2	7.97166	16.9502
		181.3	7.05793	14.8921		181.3	8.27869	17.2433
		181.4	6.5597	14.7321		181.4	7.59713	16.235
		181.5	6.92146	15.3206		181.5	8.15798	16.999
		181.6	7.23419	14.9504		181.6	8.07016	16.8616
		181.7	6.51723	14.9579		181.7	8.17705	17.0885
		181.8	6.80458	14.9068		181.8	8.36782	17.1304
		181.9	6.77087	14.8143		181.9	8.13174	16.5608
		182	6.65844	14.6052		182	8.27117	17.0157
		182.1	6.609	14.4972		182.1	7.83639	16.881
		182.2	6.45115	14.542		182.2	8.59642	16.7415
		182.3	6.58209	14.756		182.3	7.8917	17.0635
		182.4	6.26048	14.4057		182.4	8.25146	17.1986
		182.5	6.53691	14.5857		182.5	8.09526	16.7914
		182.6	6.21568	14.189		182.6	8.57602	17.2826
		182.7	6.7992	14.6267		182.7	8.80068	17.2547
		182.8	6.96866	14.6571		182.8	8.77632	17.4323
		182.9	6.17196	14.0843		182.9	7.97476	17.1548
		183	5.91446	14.3397		183	7.86152	16.6809
		183.1	6.63896	14.4613		183.1	8.26862	17.0548
		183.2	6.31455	14.3536		183.2	8.49786	16.9955
		183.3	6.49263	14.4367		183.3	8.27798	17.0223
		183.4	6.5633	14.5065		183.4	8.21549	17.0517
		183.5	6.41526	14.3554		183.5	8.43636	17.3906
		183.6	6.87998	14.8093		183.6	7.78305	16.86
		183.7	7.07546	14.701		183.7	8.12028	17.0008
		183.8	6.98046	14.7415		183.8	8.2758	17.1298
		183.9	7.33995	15.2425		183.9	8.49418	17.1124
		184	7.08357	14.5688		184	8.40482	16.7932
		184.1	6.95886	14.9818		184.1	8.13097	17.5986
		184.2	6.83009	14.7439		184.2	8.19179	17.0482
		184.3	7.02946	14.7023		184.3	8.02145	16.8292
		184.4	6.66181	14.5789		184.4	7.7975	16.6804
		184.5	7.22336	15.0195		184.5	7.93272	16.5607
		184.6	6.67888	14.6111		184.6	7.49974	15.918
		184.7	6.63056	14.3829		184.7	7.93404	16.6538
		184.8	6.93357	14.4735		184.8	8.66061	17.15
		184.9	6.75449	14.7628		184.9	8.05409	16.7504
		185	7.22489	14.8693		185	8.20217	16.669
		185.1	6.77454	14.5606		185.1	8.75798	17.4386
		185.2	6.95168	14.7717		185.2	9.03018	17.4859
		185.3	6.77187	14.8745		185.3	8.54139	17.2104
		185.4	7.12806	14.7621		185.4	8.58452	17.1419
		185.5	6.77644	14.7488		185.5	8.70996	17.0186
		185.6	7.03524	15.1838		185.6	8.43415	17.324
		185.7	6.69627	14.4705		185.7	8.34141	16.9636
		185.8	6.616	14.8892		185.8	8.3976	17.0656
		185.9	7.37633	15.4125		185.9	7.96126	16.6637
		186	6.98022	15.1624		186	8.18531	16.757
		186.1	6.6984	14.5536		186.1	8.62745	17.4076
		186.2	6.99133	14.7872		186.2	8.55945	17.2173
		186.3	6.63444	14.7259		186.3	8.6119	17.0712
		186.4	6.66866	14.5336		186.4	8.55593	16.9463
		186.5	6.70067	14.5358		186.5	8.57868	17.1324
		186.6	6.60572	14.5866		186.6	8.44599	17.0678
		186.7	6.49776	14.5182		186.7	7.73208	16.5105
		186.8	6.44079	14.3741		186.8	8.15109	16.7555
		186.9	6.40799	14.5241		186.9	8.01104	17.0943
		187	6.0814	13.7043		187	7.61585	17.0206
		187.1	6.60476	14.1782		187.1	8.12503	16.6676
		187.2	6.06598	14.4383		187.2	7.76292	17.1067
		187.3	6.65121	14.5851		187.3	8.41922	17.5553
		187.4	6.57485	14.4909		187.4	7.88122	17.4913
		187.5	6.44121	14.1944		187.5	8.30068	17.2778
		187.6	6.52911	14.5908		187.6	7.85074	16.8655
		187.7	6.56699	14.4006		187.7	8.11829	17.0321
		187.8	6.35143	14.4134		187.8	7.85443	16.5985
		187.9	6.78848	14.9911		187.9	7.76256	16.656
		188	6.25357	14.2038		188	8.068	16.5253
		188.1	6.5465	14.6364		188.1	8.47286	16.9172
		188.2	6.9233	14.5093		188.2	7.91279	17.163
		188.3	6.71206	14.7617		188.3	8.16343	16.6827
		188.4	6.60039	14.5342		188.4	7.8659	16.7805
		188.5	6.81485	14.7377		188.5	7.95093	17.1609
		188.6	6.57986	14.5377		188.6	8.1669	17.0775
		188.7	6.36554	14.606		188.7	8.14134	17.0243
		188.8	6.8092	14.6526		188.8	7.55953	16.3706
		188.9	6.08004	14.3614		188.9	8.03352	16.7724
		189	6.92954	14.9717		189	7.89053	16.4755
		189.1	6.52625	14.5331		189.1	7.48226	16.4877
		189.2	6.39985	14.257		189.2	8.02646	16.4413
		189.3	7.05516	14.6757		189.3	7.84308	16.763
		189.4	6.47806	14.1222		189.4	7.62746	16.4808
		189.5	6.36277	14.1735		189.5	7.79029	16.4335
		189.6	6.28337	14.2622		189.6	7.48247	16.3292
		189.7	6.66571	14.4531		189.7	8.25934	17.0337
		189.8	6.38927	14.1846		189.8	7.68989	16.6355
		189.9	6.55927	14.5946		189.9	7.8002	16.5102
		190	6.56335	14.5646		190	7.77172	16.2418
		190.1	6.38506	14.2984		190.1	7.55714	16.1745
		190.2	7.03425	14.7972		190.2	7.67307	16.4593
		190.3	6.58583	14.6147		190.3	7.62869	16.7753
		190.4	6.54643	14.1423		190.4	7.39287	15.9248
		190.5	6.72815	14.6394		190.5	7.57843	16.1273
		190.6	6.4803	14.313		190.6	7.42748	16.078
		190.7	6.90591	14.4009		190.7	7.89733	16.3633
		190.8	6.37742	14.0421		190.8	7.56866	16.493
		190.9	6.95338	14.6686		190.9	7.90952	16.3621
		191	6.75718	14.4599		191	7.81647	16.4106
		191.1	6.75389	14.2861		191.1	7.95082	16.3796
		191.2	6.93763	15.0298		191.2	7.80392	16.842
		191.3	6.25802	14.2233		191.3	7.58778	16.6045
		191.4	6.17243	14.4426		191.4	7.95726	16.5171
		191.5	7.00349	14.822		191.5	7.71869	16.6411
		191.6	7.00754	15.2004		191.6	7.7747	17.1471
		191.7	6.96455	14.857		191.7	7.24461	16.1956
		191.8	6.64024	14.7188		191.8	7.3413	16.6201
		191.9	6.12528	14.2767		191.9	7.19886	16.0728
		192	6.57383	14.6871		192	7.09905	15.8776
		192.1	6.17565	14.1817		192.1	7.37766	16.2545
		192.2	6.41843	14.3279		192.2	7.43786	16.2308
		192.3	6.43754	14.5156		192.3	7.15486	16.1217
		192.4	6.30106	14.4843		192.4	7.38668	15.9237
		192.5	6.52581	14.6364		192.5	7.73512	16.0692
		192.6	6.84119	14.716		192.6	7.50423	16.2501
		192.7	6.77476	14.6517		192.7	7.22893	15.9796
		192.8	6.24375	13.9873		192.8	7.29993	15.7868
		192.9	6.31659	14.0722		192.9	7.37446	15.857
		193	6.54294	14.461		193	7.09831	16.2349
		193.1	6.6915	14.4491		193.1	6.92031	15.5672
		193.2	6.04704	14.3002		193.2	7.02401	16.0329
		193.3	6.58392	14.6825		193.3	6.62003	15.4272
		193.4	6.90463	14.7981		193.4	7.05413	16.0693
		193.5	6.40228	14.3917		193.5	7.31053	15.9892
		193.6	6.90312	14.6471		193.6	7.61723	16.1787
		193.7	6.61735	14.7223		193.7	7.66318	16.2344
		193.8	6.26884	14.3717		193.8	7.34327	16.4359
		193.9	6.59758	14.5496		193.9	7.54304	16.5827
		194	6.43034	14.4077		194	7.94401	17.0183
		194.1	6.93904	14.58		194.1	8.10885	17.0444
		194.2	6.86733	15.1095		194.2	7.53966	16.5202
		194.3	6.9061	14.8016		194.3	7.57516	16.7117
		194.4	7.09112	15.0639		194.4	8.09741	16.7594
		194.5	7.199	15.1578		194.5	7.45548	16.2654
		194.6	6.69983	14.5958		194.6	7.49157	16.3366
		194.7	6.51488	14.309		194.7	7.677	16.4355
		194.8	6.69451	14.8587		194.8	7.28559	16.1231
		194.9	6.85935	14.7093		194.9	7.51927	16.3363
		195	6.73425	14.9538		195	7.7639	16.5415
		195.1	6.90843	15.0999		195.1	7.53846	16.4577
		195.2	7.0156	15.107		195.2	7.66391	16.254
		195.3	6.18027	14.3722		195.3	7.46496	16.2515
		195.4	6.70156	14.9627		195.4	6.95048	16.0584
		195.5	6.9542	14.9995		195.5	7.36906	16.5783
		195.6	6.61144	14.6046		195.6	7.27017	15.9214
		195.7	6.34667	14.2714		195.7	7.66082	16.2229
		195.8	7.06065	15.0413		195.8	7.83717	16.5967
		195.9	6.90417	14.8414		195.9	7.69012	16.1401
		196	6.6921	14.9642		196	7.96253	16.3442
		196.1	5.9228	14.2177		196.1	8.05616	16.7322
		196.2	6.68752	14.5857		196.2	7.94672	16.3454
		196.3	6.10275	14.2125		196.3	7.19656	16.1518
		196.4	5.9566	14.4264		196.4	8.04325	16.5892
		196.5	5.93329	13.9029		196.5	7.75893	16.3364
		196.6	6.5394	14.5343		196.6	7.73619	16.4517
		196.7	6.69363	14.6429		196.7	7.88365	16.3108
		196.8	6.22878	14.2636		196.8	8.23189	16.7899
		196.9	6.60572	14.6682		196.9	8.22397	16.579
		197	6.8828	14.6505		197	8.31104	16.6202
		197.1	6.82991	14.8761		197.1	7.89141	16.6171
		197.2	6.81605	14.742		197.2	8.44526	16.9997
		197.3	6.90865	14.6932		197.3	8.41957	17.0102
		197.4	6.5629	14.7253		197.4	7.86457	16.6668
		197.5	7.53397	15.342		197.5	8.38515	16.8836
		197.6	7.44372	15.8102		197.6	8.21046	16.6803
		197.7	7.5222	15.3698		197.7	8.16439	16.7846
		197.8	7.33723	15.485		197.8	8.70367	16.8808
		197.9	6.93148	15.1722		197.9	8.4013	16.8554
		198	7.30452	15.3767		198	8.49995	16.7661
		198.1	7.36167	15.0931		198.1	8.35775	17.1683
		198.2	7.78066	15.3135		198.2	8.72696	17.293
		198.3	7.54512	15.4112		198.3	9.13565	17.6185
		198.4	7.28682	15.1007		198.4	9.12274	17.4354
		198.5	7.01096	14.793		198.5	9.08798	17.6781
		198.6	7.34821	15.0602		198.6	9.14562	17.5389
		198.7	7.15637	15.0819		198.7	8.849	17.6839
		198.8	7.23343	15.0077		198.8	8.5991	17.2094
		198.9	7.00095	14.9192		198.9	8.63115	17.2443
		199	7.03697	15.076		199	8.81318	17.4686
		199.1	7.13389	14.9026		199.1	8.39689	17.4787
		199.2	7.31173	15.2481		199.2	8.51647	17.4122
		199.3	7.21202	15.1405		199.3	8.97937	17.5064
		199.4	7.33505	15.0365		199.4	9.2745	17.555
		199.5	7.92659	15.7012		199.5	9.05982	17.292
		199.6	7.74185	15.3359		199.6	8.45931	16.8985
[truncated: 1,504 more rows]

## Sheet: Supp. Fig. 12b
Herguedas et al.; Source Data Supplementary Fig. 12b
Desensitisation tau (ms)					Equilibirium Current (%)					Rise-time (20-80 %) (ms)					Resensitisation (%)
A2Q + γ8	A2Q I573A + γ8	A2Q	A2Q I573A		A2Q + γ8	A2Q I573A + γ8	A2Q	A2Q I573A		A2Q + γ8	A2Q I573A + γ8	A2Q	A2Q I573A		A2Q + γ8	A2Q I573A + γ8	A2Q	A2Q I573A
11.8678	10.9793	2.3197	7.85565		2.64036	6.54683	0.328721	0.0488054		0.323099	0.326018	0.346864	0.375284		6.21697	3.99349	-0.412748	1.26166
8.90931	17.3622	5.30273	4.60995		1.03779	2.11198	0.582587	0.39622		0.351669	0.271733	0.2875	0.355606		1.74688	7.70964	-0.192078	0.655544
12.0605	11.6932	8.33316	5.24782		3.84611	12.3763	2.3626	0.0707082		0.367749	0.345228	0.299955	0.363735		4.48515	5.37195	0.246904	-0.0623541
14.9837	13.0254	6.7038	5.42295		5.18489	1.35479	1.29044	0.169766		0.382304	0.32851	0.293584	0.305984		16.0584	1.1099	0.129745	0.0847084
23.3521	13.559	6.42947	5.22269		17.0514	1.67017	0.858039	-0.0813721		0.321161	0.323222	0.417893	0.322171		11.8285	1.65887	-0.222734	0.263869
14.2355	13.092	8.56127	5.19177		5.78274	4.17404	1.90759	0.134624		0.35144	0.370867	0.280035	0.329769		4.47385	8.44354	-0.114657	-0.0257748
14.3554	13.5659	6.36718	5.73995		2.34192	5.68711	0.331169	-0.0450903		0.28414	0.391078	0.411793	0.351088		2.37112	5.51761	0.0615771	-0.105579
12.2768	10.3215	9.44328	5.32223		0.487583	1.26438	0.975524	0.125425		0.40401	0.383611	0.375728	0.278327		3.69618	2.63365	0.345216	0.0988915
9.71058	9.02507	6.36171	3.35784		0.0590889	0.494392	0.691556	1.45089		0.42472	0.312976	0.401878	0.284071		2.87453	0.428204	-0.447336	1.13986
13.9792	12.3982	5.50985	6.78018		6.20988	4.89617	0.372219	-0.186717		0.47127	0.319479	0.419386	0.465408		10.0623	10.5532	0.0144293	0.0261175
23.0217		6.2639			12.811		0.594305			0.376283		0.289418			16.4016		-0.0612244
22.1623		6.40506			8.09584		0.787162			0.399619		0.280899			17.8913		-0.00554977
		5.30952					0.697583					0.303198					0.309707

## Sheet: Supp. Fig. 12c
Herguedas et al.; Source Data Supplementary Fig. 12c
Recitification Index					A2Q + γ8													A2Q I573A + γ8														A2Q																A2Q I573A
A2Q + γ8	A2Q I573A + γ8	A2Q	A2Q I573A		Replicate	1	2	3	4	5	6	7	8	9	10	11		Replicate	1	2	3	4	5	6	7	8	9	10	11	12		Replicate	1	2	3	4	5	6	7	8	9	10	11	12	13	14		Replicate	1
0.273261	0.127605	0.0457358	0.095244		Holding Potential (mV)	Normalised Current												Holding Potential (mV)	Normalised Current													Holding Potential (mV)	Normalised Current															Holding Potential (mV)	Normalised Current
0.311588	0.0228305	0.0551375	0.0727865		-100	-1	-1	-1	-1	-1	-1	-1	-1	-1	-1	-1		-100	-1	-1	-1	-1	-1	-1	-1	-1	-1	-1	-1	-1		-100	-1	-1	-1	-1	-1	-1	-1	-1	-1	-1	-1	-1	-1	-1		-100	-1
0.228227	0.234377	0.0607618	0.236908		-80	-0.81767	-0.75223	-0.75155	-0.74061	-0.77554	-0.78432	-0.75037	-0.74497	-0.72096	-0.82406	-0.70143		-80	-0.77189	-0.93708	-0.72915	-0.72871	-0.79284	-0.75776	-0.72615	-0.80085	-0.76244	-0.76355	-0.78901	-0.77819		-80	-0.66656	-0.61928	-0.69736	-0.67693	-0.71175	-0.69174	-0.72832	-0.61159	-0.66423	-0.68259	-0.65603	-0.63168	-0.63208	-0.66895		-80	-0.63142
0.187006	0.191952	0.0591179	0.0425004		-60	-0.55284	-0.50892	-0.52126	-0.51226	-0.49595	-0.50054	-0.49098	-0.49542	-0.49848	-0.58894	-0.50834		-60	-0.50362	-0.54701	-0.46183	-0.46084	-0.41799	-0.48219	-0.489	-0.50142	-0.48969	-0.50974	-0.60375	-0.56468		-60	-0.33656	-0.31207	-0.38165	-0.35886	-0.42377	-0.39407	-0.41324	-0.36907	-0.35885	-0.38794	-0.33368	-0.30952	-0.36145	-0.3726		-60	-0.27563
0.293864	0.0816395	0.0804698	0.0416601		-40	-0.25273	-0.26344	-0.24273	-0.25209	-0.26772	-0.22518	-0.27055	-0.24467	-0.26268	-0.33935	-0.28743		-40	-0.23407	-0.29731	-0.22761	-0.21591	-0.21577	-0.23241	-0.24699	-0.24856	-0.22836	-0.25297	-0.28735	-0.2966		-40	-0.10659	-0.10491	-0.1563	-0.11868	-0.18613	-0.1553	-0.14459	-0.14327	-0.13138	-0.14699	-0.09992	-0.09732	-0.1318	-0.12844		-40	-0.09773
0.182751	0.0904104	0.0670243	0.0523445		-20	-0.07328	-0.06688	-0.05649	-0.06561	-0.06928	-0.04968	-0.09944	-0.06674	-0.08791	-0.13022	-0.09474		-20	-0.05862	-0.08614	-0.05855	-0.05524	-0.04821	-0.06009	-0.05664	-0.06863	-0.04844	-0.05972	-0.06123	-0.07786		-20	-0.02372	-0.03131	-0.02663	-0.02011	-0.05142	-0.03218	-0.0247	-0.03063	-0.02503	-0.03215	-0.0158	-0.01457	-0.02734	-0.02157		-20	-0.03106
0.330404	0.0631348	0.0405404	0.0376273		0	-0.02004	-0.00502	-0.0089	-0.00713	-0.00824	0.007915	-0.01178	-0.00569	-0.01315	-0.01723	-0.01905		0	-0.01731	0.059789	-0.00469	-0.00414	-0.00697	-0.00851	-0.00878	-0.0066	-0.00396	-0.00526	-0.00988	-0.00847		0	-0.00454	0.009639	0.00043	-0.00282	-0.00587	-0.00302	-0.00324	-0.0107	-0.00483	-0.00732	-0.00134	0.00111	-0.00623	-0.00272		0	-0.01809
0.225287	0.0820837	0.10197	0.0303317		20	0.026714	0.003675	0.00243	-0.00027	0.006572	0.012566	0.007636	0.009065	0.005592	0.003552	0.008031		20	0.019013	0.055791	0.002372	0.000754	-0.00775	-0.00096	-0.00279	0.007858	0.00132	0.003236	-0.00232	0.005735		20	0.004387	0.008936	-0.01311	-0.00029	0.001312	0.003174	0.002778	-0.00077	0.004241	0.002448	-0.00114	0.001528	0.001461	0.002536		20	0.018265
0.143424	0.048882	0.053209	0.0656721		40	0.036497	0.01808	0.023166	0.007964	0.017558	0.016646	0.027468	0.016238	0.011879	0.02029	0.024221		40	0.017983	0.041731	0.008884	0.006463	0.00865	0.008863	0.003556	0.009715	-0.00475	0.005132	0.004523	0.005249		40	0.004803	0.013532	0.023441	0.003159	0.005251	0.004281	0.002937	0.00075	0.001069	0.002409	0.004097	0.004063	0.00612	0.006314		40	0.018363
0.1675	0.108271	0.0479527	0.0287233		60	0.094899	0.087163	0.049693	0.035717	0.091923	0.045584	0.09862	0.059195	0.02951	0.060027	0.066396		60	0.021517	0.056984	0.057102	0.042681	0.015491	0.021903	0.008718	0.021157	0.014055	0.016	0.01918	0.011896		60	0.007024	0.008983	0.029872	0.008614	0.014294	0.011526	0.006499	0.016783	0.006853	0.009001	0.014017	0.008827	0.014225	0.012751		60	0.028067
0.27266	0.0721433	0.101292	0.0301574		80	0.197921	0.227802	0.160593	0.130035	0.217242	0.152697	0.232253	0.16086	0.088367	0.117914	0.167008		80	0.078978	0.082548	0.165107	0.134943	0.057188	0.05923	0.036511	0.058595	0.033116	0.076841	0.046329	0.035983		80	0.025738	0.044316	0.042829	0.037032	0.050932	0.043141	0.026155	0.050573	0.030256	0.025061	0.064975	0.043584	0.054828	0.028353		80	0.040326
	0.0577522	0.0671218	0.0104014		100	0.4986	0.356175	0.366145	0.333384	0.318877	0.432946	0.389563	0.315733	0.256475	0.315117	0.31784		100	0.223724	0.196581	0.300785	0.262295	0.156593	0.147556	0.104991	0.164788	0.116143	0.208143	0.154836	0.124623		100		0.11156	0.185914	0.133181	0.150108	0.135508	0.105564	0.16288	0.1133	0.08587	0.236634	0.16068	0.176529	0.101692		100	0.03787
		0.0975601	0.137322
		0.04664	0.0605213
[truncated: 13 more columns]
